# Supplementary material for: Removal of unwanted variation reveals novel patterns of gene expression linked to sleep homeostasis in murine cortex
Source: BMC Genomics. 2016 Oct 25;17(Suppl 8):727. doi: 10.1186/s12864-016-3065-8 (PMC5088519; doi:10.1186/s12864-016-3065-8)
Supplement: Additional file 1: — Positive control genes. (XLSX 44 kb) [file 12864_2016_3065_MOESM1_ESM.xlsx]

## Sheet: Sheet1
Sleep Deprivation Controls
Gene	PMID	Species	Method	PMID	Species	Method
Arc	18077435	mouse	qPCR	20501693	mouse/rat	MA
Bdnf	18077451	mouse	qPCR
Calr	18077436	mouse	qPCR
Cirbp	18077452	mouse	qPCR
Crh	18077453	mouse	qPCR	20501693	mouse/rat	MA
Dbp	18077450	mouse	qPCR
Dio2	18077437	mouse	qPCR
Dusp1				20501693	mouse/rat	MA
Egr1	18077454	mouse	qPCR	20501693	mouse/rat	MA
Egr2				20501693	mouse/rat	MA
Egr3	18077455	mouse	qPCR
Fos	18077438	mouse	qPCR
Homer1a	18077461	mouse	qPCR	20501693	mouse/rat	MA
Hsp5a	18077439	mouse	qPCR
Hspa1b	18077440	mouse	qPCR
Hspb1	18077441	mouse	qPCR
Klf10				20501693	mouse/rat	MA
Nptx2	18077456	mouse	qPCR
Nr4a1	18077442	mouse	qPCR	20501693	mouse/rat	MA
Nr4a3				20501693	mouse/rat	MA
P4ha1	18077443	mouse	qPCR
Per1	18077444	mouse	qPCR
Per2	18077445	mouse	qPCR
Ppm2c/Pdp1				20501693	mouse/rat	MA
Ptgs2				20501693	mouse/rat	MA
Sgk	18077457	mouse	qPCR
Slc2a1	18077458	mouse	qPCR
Sult1a1	18077447	mouse	qPCR	20501693	mouse/rat	MA
Tfrc	18077448	mouse	qPCR
Tipin	18077449	mouse	qPCR
Tmem10/Opalin	18077459	mouse	qPCR
Tsc22d3	18077460	mouse	qPCR
	Source			Source
Recovery Sleep Controls
Bdnf	16257491	rat	MA
Egr3	12535952	mouse	qPCR
Fosl2	12535952	mouse	qPCR
Hsp90b1	12535952	mouse	qPCR
Hspa5	12535952	mouse	qPCR
Junb	16257491	rat	MA
Nptx2	16257491	rat	MA
