# Supplementary material for: Removal of unwanted variation reveals novel patterns of gene expression linked to sleep homeostasis in murine cortex
Source: BMC Genomics. 2016 Oct 25;17(Suppl 8):727. doi: 10.1186/s12864-016-3065-8 (PMC5088519; doi:10.1186/s12864-016-3065-8)
Supplement: Additional file 2: — The impact of data integration on the detection of differential expression following sleep deprivation (SD). Differentially expressed genes detected, integrating all studies (Fig. 1). (XLSX 98 kb) [file 12864_2016_3065_MOESM2_ESM.xlsx]

## Sheet: Maret_Mackiewicz_Gerstner_Peixo
Ensembl ID	Mouse Gene 2.1 ST probeset ID	Mouse Genome 430 2.0 probeset ID	MGI Symbol	logFC	AveExpr	t	P.Value	adj.P.Val	B
ENSMUSG00000000339	17409690	1424095_at	Rtca	-0.127574	9.38955	-4.19904	0.000109355	0.00214714	0.925796
ENSMUSG00000000751	17265935	1423293_at	Rpa1	-0.0982313	8.61306	-3.97357	0.000226439	0.00377701	0.236554
ENSMUSG00000000934	17318143	1460370_at	Top1mt	-0.163504	6.9418	-3.99354	0.000212445	0.00357765	0.296838
ENSMUSG00000000959	17300261	1423738_at	Oxa1l	0.202435	7.80627	4.76624	1.64276e-05	0.000511943	2.73281
ENSMUSG00000001095	17266436	1418857_at	Slc13a2	-0.336897	4.88282	-3.66208	0.000601254	0.00817624	-0.6827
ENSMUSG00000001229	17346185	1455884_at	Dpp9	0.174194	8.54868	4.78661	1.53237e-05	0.000485658	2.79938
ENSMUSG00000001240	17256607	1418187_at	Ramp2	0.149729	7.89054	4.39409	5.7534e-05	0.00128527	1.53627
ENSMUSG00000001366	17528983	1417480_at	Fbxo9	-0.10432	9.92747	-4.1911	0.000112225	0.00218877	0.901211
ENSMUSG00000001751	17256502	1417706_at	Naglu	-0.292228	5.96065	-5.95257	2.55e-07	1.70461e-05	6.73954
ENSMUSG00000001768	17377177	1426368_at	Rin2	0.365075	6.81477	5.90033	3.07437e-07	2.03956e-05	6.55902
ENSMUSG00000001774	17514871	1460645_at	Chordc1	0.42918	9.32736	9.20167	2.32978e-12	2.03646e-09	17.9533
ENSMUSG00000001995	17514146	1434261_at	Sipa1l2	0.151605	8.40491	5.15599	4.27926e-06	0.00018191	4.02269
ENSMUSG00000002059	17253478	1416591_at	Rab34	-0.299547	7.48208	-6.5432	3.04458e-08	3.21221e-06	8.79331
ENSMUSG00000002504	17341963	1431208_a_at	Slc9a3r2	0.266981	7.84164	5.72874	5.67289e-07	3.44983e-05	5.96798
ENSMUSG00000002617	17341455	1421251_at	Zfp40	-0.251642	6.12378	-4.25359	9.14797e-05	0.00184819	1.09525
ENSMUSG00000002731	17386757	1448923_at	Prkra	-0.158639	7.10054	-3.97465	0.000225659	0.00377118	0.239815
ENSMUSG00000002803	17279427	1435153_at	Btbd6	-0.108489	8.45814	-4.6589	2.36636e-05	0.000677197	2.38378
ENSMUSG00000002831	17346125	1418595_at	Plin4	0.548911	5.59151	7.27373	2.17709e-09	3.97182e-07	11.3454
ENSMUSG00000003134	17222527	1416996_at	Tbc1d8	-0.196244	7.37083	-4.30864	7.63316e-05	0.00158773	1.26729
ENSMUSG00000003184	17477655	1426111_x_at	Irf3	0.294072	6.09822	5.10644	5.08545e-06	0.000200768	3.85691
ENSMUSG00000003299	17515062	1416510_at	Mrpl4	0.148123	8.6323	4.61729	2.72404e-05	0.000748837	2.2493
ENSMUSG00000003363	17488292	1416013_at	Pld3	-0.129506	11.1543	-5.03981	6.4094e-06	0.000243681	3.63479
ENSMUSG00000003545	17487211	1422134_at	Fosb	0.498815	5.61983	8.44151	3.34014e-11	1.41693e-08	15.3844
ENSMUSG00000003868	17490806	1422482_at	Ruvbl2	0.129551	7.97515	4.03669	0.000185004	0.00320808	0.427615
ENSMUSG00000003934	17264769	1423085_at	Efnb3	-0.114207	9.00599	-3.63092	0.000661604	0.00880496	-0.772344
ENSMUSG00000004056	17475640	1424480_s_at	Akt2	0.277129	6.8989	4.49042	4.1732e-05	0.00102943	1.84222
ENSMUSG00000004268	17470779	1416393_at	Emg1	0.106765	8.75907	3.77068	0.000429496	0.00619726	-0.366826
ENSMUSG00000004460	17324305	1423151_at	Dnajb11	0.332672	8.85188	8.68128	1.43377e-11	7.84719e-09	16.2009
ENSMUSG00000004698	17280689	1434572_at	Hdac9	-0.203876	7.70913	-4.50714	3.94597e-05	0.000995818	1.89561
ENSMUSG00000004996	17511102	1417146_at	Mri1	-0.338911	7.04892	-7.05194	4.847e-09	7.1941e-07	10.5709
ENSMUSG00000006057	17268289	1416020_a_at	Atp5g1	0.308698	5.42452	3.77915	0.000418302	0.00609496	-0.341991
ENSMUSG00000006205	17483912	1416749_at	Htra1	0.211546	10.2879	6.69598	1.75353e-08	2.05632e-06	9.32693
ENSMUSG00000006386	17415469	1418788_at	Tek	-0.265977	7.20824	-3.76033	0.000443574	0.00637748	-0.397148
ENSMUSG00000006464	17361385	1437310_at	Bbs1	0.177953	7.81072	4.51635	3.82607e-05	0.000971157	1.92504
ENSMUSG00000006517	17513681	1448663_s_at	Mvd	-0.228588	6.72698	-4.43981	4.9417e-05	0.00116638	1.68112
ENSMUSG00000006522	17304434	1449123_at	Itih3	-0.16939	7.8882	-5.05323	6.11799e-06	0.000234979	3.67945
ENSMUSG00000006675	17531227	1459807_x_at	P4htm	-0.119293	9.08347	-4.24435	9.42945e-05	0.00189389	1.06647
ENSMUSG00000006736	17245700	1416556_at	Tspan31	0.137841	9.51784	4.44849	4.80074e-05	0.00114551	1.70869
ENSMUSG00000006800	17394538	1430388_a_at	Sulf2	0.189455	8.81315	4.48659	4.22701e-05	0.00103328	1.83001
ENSMUSG00000006958	17324135	1417304_at	Chrd	0.16019	7.42212	4.26398	8.84123e-05	0.00180472	1.12765
ENSMUSG00000007777	17262516	1418083_at	0610009B22Rik	0.149337	8.41015	4.3259	7.21065e-05	0.00152521	1.32144
ENSMUSG00000007836	17293085	1428407_at	Hnrnpa0	-0.104725	9.89764	-4.0236	0.000192945	0.00330003	0.387863
ENSMUSG00000008035	17533282	1416840_at	Mid1ip1	-0.136808	9.561	-4.96721	8.23989e-06	0.000292133	3.39378
ENSMUSG00000008129	17503106	1453194_at	4930432K21Rik	-0.268584	5.1187	-4.83425	1.30188e-05	0.000423813	2.95544
ENSMUSG00000008845	17462843	1419144_at	Cd163	0.347855	4.19018	3.77455	0.000424346	0.00615231	-0.355482
ENSMUSG00000010797	17464977	1449425_at	Wnt2	0.181227	5.93928	3.58794	0.000754463	0.00981699	-0.895307
ENSMUSG00000010911	17373721	1418254_at	Apip	0.15231	7.60265	3.90094	0.000285236	0.00452445	0.0186422
ENSMUSG00000011148	17279349	1449383_at	Adssl1	-0.195961	7.50263	-5.03635	6.48684e-06	0.000243799	3.62326
ENSMUSG00000011306	17501772	1424381_at	Sugp1	-0.169826	8.83816	-4.10466	0.000148605	0.0027442	0.635014
ENSMUSG00000012296	17345349	1426691_at	Tjap1	0.22447	7.15845	5.30713	2.52171e-06	0.000119365	4.53105
ENSMUSG00000013622	17435963	1428380_at	Atraid	-0.144583	9.36883	-5.40372	1.79525e-06	9.00348e-05	4.85799
ENSMUSG00000013646	17250028	1416223_at	Sh3bp5l	0.13129	7.7722	4.50523	3.97135e-05	0.000999342	1.8895
ENSMUSG00000014039	17332595	1455459_at	Prdm15	0.169256	6.89469	3.58859	0.000752961	0.00981203	-0.893443
ENSMUSG00000014226	17228743	1452047_at	Cacybp	0.110045	10.1371	4.16881	0.000120682	0.00230744	0.832297
ENSMUSG00000014361	17375997	1422869_at	Mertk	0.25108	8.47885	6.70519	1.69616e-08	2.0347e-06	9.35911
ENSMUSG00000014470	17513705	1436906_at	Rnf166	0.216848	8.25135	7.15125	3.38664e-09	5.49201e-07	10.9178
ENSMUSG00000014782	17504780	1457145_at	Plekhg4	0.326158	5.45366	5.18536	3.8625e-06	0.00016662	4.12114
ENSMUSG00000014856	17504751	1419287_at	Tmem208	0.15996	8.47399	4.94265	8.96869e-06	0.000309208	3.31252
ENSMUSG00000015027	17513779	1448744_at	Galns	-0.216106	6.34202	-5.02477	6.75237e-06	0.000248447	3.58477
ENSMUSG00000015224	17427401	1424677_at	Cyp2j9	0.179354	7.95003	4.88759	1.0841e-05	0.000362345	3.1308
ENSMUSG00000015247	17414173	1448967_at	Nipsnap3b	-0.206545	7.44616	-6.38233	5.43956e-08	4.67002e-06	8.23218
ENSMUSG00000015468	17336559	1449146_at	Notch4	0.218075	6.19866	3.79732	0.000395207	0.005846	-0.288567
ENSMUSG00000015476	17336649	1423563_at	Prrt1	0.114661	10.1572	3.68233	0.000564897	0.00777799	-0.624202
ENSMUSG00000015829	17218568	1436148_at	Tnr	0.218143	8.72835	3.66248	0.000600506	0.00817624	-0.681533
ENSMUSG00000016179	17231252	1424633_at	Camk1g	0.301949	8.84385	6.33354	6.48555e-08	5.40895e-06	8.06217
ENSMUSG00000016239	17534074	1429863_at	Lonrf3	0.192604	6.14191	4.19134	0.00011214	0.00218877	0.901935
ENSMUSG00000016494	17221014	1416072_at	Cd34	-0.218876	8.5252	-7.07096	4.52541e-09	6.83259e-07	10.6374
ENSMUSG00000017670	17394405	1436011_at	Elmo2	0.209374	8.52982	5.87574	3.35696e-07	2.17755e-05	6.47415
ENSMUSG00000017754	17394297	1417963_at	Pltp	-0.214514	9.3637	-4.75213	1.72377e-05	0.000533394	2.68675
ENSMUSG00000017764	17379554	1451189_at	Zswim1	-0.12958	7.89047	-3.96467	0.000232959	0.00384418	0.209741
ENSMUSG00000017843	17278894	1425725_s_at	Ppp2r5c	0.125106	9.74405	4.26419	8.83531e-05	0.00180472	1.12829
ENSMUSG00000018102	17285691	1418072_at	Hist1h2bc	0.204514	10.2233	4.82038	1.36523e-05	0.000434739	2.90994
ENSMUSG00000018167	17255963	1417405_at	Stard3	0.146708	7.96269	5.03663	6.48057e-06	0.000243799	3.62419
ENSMUSG00000018217	17250839	1417133_at	Pmp22	-0.146271	8.22891	-4.87941	1.11502e-05	0.000371263	3.10385
ENSMUSG00000018509	17264021	1428706_at	Cenpv	0.115758	8.30963	4.25528	9.0974e-05	0.00184723	1.10052
ENSMUSG00000018651	17266988	1452310_at	Tada2a	-0.124421	8.26044	-3.82404	0.000363473	0.00550681	-0.209781
ENSMUSG00000018669	17268380	1423067_at	Cdk5rap3	-0.149013	7.86727	-4.33936	6.89706e-05	0.00148033	1.36373
ENSMUSG00000018740	17251441	1451489_at	Slc25a35	-0.323263	5.96516	-6.44709	4.30671e-08	4.17299e-06	8.45796
ENSMUSG00000018906	17249611	1417149_at	P4ha2	0.208783	6.48351	4.44256	4.89662e-05	0.00116205	1.68985
ENSMUSG00000019055	17432835	1416289_at	Plod1	0.191379	7.08225	5.28251	2.74916e-06	0.000126708	4.44799
ENSMUSG00000019338	17407654	1428687_at	Zfp687	-0.156977	7.31405	-4.30974	7.6056e-05	0.00158577	1.27073
ENSMUSG00000019478	17506707	1449048_s_at	Rab4a	-0.198628	7.74453	-3.84726	0.000337897	0.00518208	-0.141065
ENSMUSG00000019772	17231482	1428664_at	Vip	0.20462	9.15101	4.08582	0.000157931	0.00286337	0.577362
ENSMUSG00000019792	17240027	1428551_at	Trmt11	-0.169398	7.22342	-4.02944	0.000189361	0.00325143	0.405597
ENSMUSG00000019804	17232929	1422480_at	Snx3	0.148072	11.021	5.00781	7.16068e-06	0.000262368	3.52844
ENSMUSG00000019831	17232786	1418545_at	Wasf1	-0.135962	11.0772	-4.69129	2.12019e-05	0.00062257	2.48878
ENSMUSG00000019894	17237035	1426712_at	Slc6a15	-0.254162	9.30488	-7.07795	4.41262e-09	6.77918e-07	10.6618
ENSMUSG00000019927	17241780	1424062_at	Ube2d1	-0.154216	9.20396	-4.95702	8.53488e-06	0.000297769	3.36005
ENSMUSG00000019960	17236882	1415834_at	Dusp6	0.429257	9.11812	7.23193	2.53131e-09	4.26282e-07	11.1995
ENSMUSG00000019970	17232055	1416041_at	Sgk1	0.555122	9.44641	7.03534	5.14646e-09	7.51125e-07	10.5129
ENSMUSG00000019984	17232244	1452064_at	Med23	-0.104238	8.22835	-3.5798	0.000773391	0.00997436	-0.918488
ENSMUSG00000019989	17239817	1427302_at	Enpp3	-0.263364	4.02203	-4.07517	0.000163452	0.00293999	0.544829
ENSMUSG00000019997	17232235	1416953_at	Ctgf	0.323816	8.07006	4.4111	5.43726e-05	0.00123995	1.59009
ENSMUSG00000020032	17243604	1438684_at	Nuak1	0.245054	9.18288	6.12174	1.3898e-07	1.03139e-05	7.32567
ENSMUSG00000020108	17241032	1428306_at	Ddit4	0.243133	8.57276	5.41176	1.7451e-06	8.88477e-05	4.88526
ENSMUSG00000020156	17235249	1416536_at	Mum1	-0.152488	7.48769	-4.08307	0.000159338	0.00288289	0.568968
ENSMUSG00000020261	17249811	1428793_at	Slc36a1	0.251787	8.53288	3.82034	0.000367719	0.00555192	-0.220715
ENSMUSG00000020288	17261035	1435160_at	Ahsa2	0.216593	8.22041	4.43901	4.95483e-05	0.00116638	1.67859
ENSMUSG00000020374	17249079	1453093_at	Rasgef1c	-0.203766	6.68517	-3.80427	0.000386707	0.00575917	-0.268105
ENSMUSG00000020380	17262702	1422630_at	Rad50	-0.179096	7.32616	-4.69307	2.1074e-05	0.000621362	2.49457
ENSMUSG00000020397	17248800	1417564_at	Med7	0.227255	7.99574	6.02538	1.96421e-07	1.38715e-05	6.99155
ENSMUSG00000020441	17250205	1418999_at	2310033P09Rik	0.142925	8.14305	3.79765	0.000394805	0.005846	-0.287607
ENSMUSG00000020457	17259748	1448336_at	Drg1	-0.102094	9.22938	-3.58203	0.000768174	0.00995104	-0.912156
ENSMUSG00000020475	17260192	1418373_at	Pgam2	-0.262865	5.67494	-3.91127	0.000276054	0.00440329	0.0495078
ENSMUSG00000020562	17274942	1453558_at	Efcab10	-0.256503	5.04873	-3.74362	0.000467245	0.00666395	-0.44601
ENSMUSG00000020601	17280054	1426640_s_at	Trib2	0.367993	6.93891	3.78223	0.000414291	0.00605281	-0.332931
ENSMUSG00000020604	17257852	1452277_at	Arsg	-0.334861	6.63717	-3.83962	0.00034612	0.00528043	-0.163712
ENSMUSG00000020614	17271281	1433653_at	Fam20a	0.36634	6.57306	6.13151	1.34187e-07	1.00434e-05	7.35956
ENSMUSG00000020620	17271307	1427546_at	Abca8b	-0.139022	6.45337	-3.81487	0.000374084	0.00562861	-0.23687
ENSMUSG00000020627	17279893	1434639_at	Klhl29	0.208323	8.3967	4.6263	2.64235e-05	0.000736913	2.27838
ENSMUSG00000020628	17280401	1427244_at	Trappc12	-0.137675	8.4366	-4.31689	7.42822e-05	0.00155619	1.29317
ENSMUSG00000020650	17280552	1417077_at	Bcap29	-0.14254	9.23366	-4.90088	1.03567e-05	0.000350168	3.17459
ENSMUSG00000020653	17274532	1437241_at	Klf11	-0.226025	6.82982	-5.51812	1.1985e-06	6.64259e-05	5.24706
ENSMUSG00000020669	17274751	1449579_at	Sh3yl1	-0.130211	6.93229	-3.59969	0.000727915	0.00955675	-0.861784
ENSMUSG00000020674	17274703	1428259_at	Pxdn	0.159128	8.20635	5.11882	4.8709e-06	0.000196564	3.8983
ENSMUSG00000020774	17265748	1418472_at	Aspa	-0.370927	8.40572	-11.4652	1.22879e-15	1.79342e-12	25.1875
ENSMUSG00000020785	17252539	1418954_at	Camkk1	0.18132	9.71186	5.81545	4.16399e-07	2.64233e-05	6.26626
ENSMUSG00000020840	17253191	1438961_s_at	Blmh	-0.144783	8.32155	-3.68801	0.000555078	0.00767902	-0.607751
ENSMUSG00000020893	17251527	1449851_at	Per1	0.299559	8.71416	5.49894	1.28265e-06	6.93342e-05	5.18171
ENSMUSG00000020900	17251370	1452740_at	Myh10	-0.145614	10.6614	-4.90868	1.00824e-05	0.000343547	3.20031
ENSMUSG00000020912	17269074	1419230_at	Krt12	-0.402665	7.14371	-8.98966	4.8689e-12	3.33114e-09	17.2429
ENSMUSG00000020935	17270398	1460205_at	Dcakd	0.214747	7.49775	5.3311	2.31808e-06	0.000110926	4.61204
ENSMUSG00000021007	17277801	1437464_at	Spata7	-0.241096	6.84251	-4.95761	8.51749e-06	0.000297769	3.36201
ENSMUSG00000021012	17277816	1431745_a_at	Zc3h14	-0.184741	9.51101	-7.00953	5.64925e-09	8.10992e-07	10.4228
ENSMUSG00000021037	17277609	1424147_at	Ahsa1	0.165106	10.0561	6.16972	1.16962e-07	8.88861e-06	7.49229
ENSMUSG00000021038	17282836	1438983_x_at	Vipas39	-0.140384	8.70517	-3.7149	0.000510792	0.00713398	-0.529709
ENSMUSG00000021133	17276884	1454606_at	Susd6	0.187807	8.36906	4.73495	1.82765e-05	0.00055572	2.63077
ENSMUSG00000021193	17285007	1426453_at	Pitrm1	-0.129324	8.25403	-3.93994	0.000252041	0.00410036	0.135394
ENSMUSG00000021203	17278188	1417575_at	Otub2	0.457711	7.88995	8.37269	4.26169e-11	1.62259e-08	15.149
ENSMUSG00000021250	17277387	1423100_at	Fos	0.736318	7.6245	6.44078	4.4059e-08	4.17299e-06	8.43594
ENSMUSG00000021253	17282743	1417455_at	Tgfb3	0.216959	7.0333	3.87924	0.000305493	0.00478569	-0.0460561
ENSMUSG00000021257	17282760	1424844_at	Angel1	-0.239273	6.60503	-5.73042	5.63908e-07	3.44983e-05	5.97375
ENSMUSG00000021357	17291576	1428470_at	Exoc2	-0.210033	8.7358	-8.68697	1.40534e-11	7.84719e-09	16.2203
ENSMUSG00000021368	17292107	1428598_at	Tbc1d7	-0.201301	7.32606	-4.82651	1.33686e-05	0.000430399	2.93005
ENSMUSG00000021377	17292276	1452659_at	Dek	-0.113856	9.35106	-4.09636	0.000152645	0.00279646	0.609606
ENSMUSG00000021458	17288081	1435089_at	2010111I01Rik	-0.13267	7.53327	-3.72134	0.000500712	0.0070381	-0.510993
ENSMUSG00000021537	17288908	1417239_at	Cetn3	-0.223279	8.87563	-5.02549	6.73561e-06	0.000248447	3.58715
ENSMUSG00000021587	17288677	1421396_at	Pcsk1	0.439675	7.12561	7.39915	1.38538e-09	2.75723e-07	11.7827
ENSMUSG00000021619	17294785	1419081_at	Atg10	-0.206803	7.19051	-3.59691	0.000734118	0.0096198	-0.869726
ENSMUSG00000021629	17295770	1422497_at	Slc30a5	-0.139657	8.81927	-5.30446	2.54541e-06	0.00011984	4.52205
ENSMUSG00000021665	17295278	1437874_s_at	Hexb	-0.175334	9.80282	-5.83286	3.91292e-07	2.50113e-05	6.32627
ENSMUSG00000021680	17295112	1436127_at	Crhbp	0.144531	7.9522	3.66155	0.000602224	0.00817624	-0.684211
ENSMUSG00000021702	17294934	1449388_at	Thbs4	0.281192	6.73394	4.18089	0.000116025	0.00223376	0.869626
ENSMUSG00000021715	17295960	1426455_at	Cwc27	-0.243047	6.72459	-4.11861	0.000142044	0.00265141	0.677793
ENSMUSG00000021743	17303496	1418790_at	Fezf2	0.163841	8.42354	4.25224	9.18857e-05	0.00184975	1.09105
ENSMUSG00000021820	17303916	1423941_at	Camk2g	-0.154132	10.3677	-5.51861	1.19645e-06	6.64259e-05	5.24872
ENSMUSG00000021951	17307151	1449072_a_at	N6amt2	0.185601	8.06703	5.4255	1.66256e-06	8.61481e-05	4.9319
ENSMUSG00000022012	17302113	1436799_at	Enox1	0.258728	7.82582	6.39527	5.19166e-08	4.50133e-06	8.27728
ENSMUSG00000022018	17308881	1438511_a_at	Rgcc	0.177138	7.89954	4.43179	5.0754e-05	0.00118838	1.65569
ENSMUSG00000022044	17301489	1418105_at	Stmn4	-0.140535	10.6734	-3.60038	0.000726388	0.00955101	-0.859818
ENSMUSG00000022061	17301610	1449998_at	Nkx3-1	-0.233559	4.68959	-3.71896	0.000504413	0.00706743	-0.517909
ENSMUSG00000022090	17308242	1423946_at	Pdlim2	-0.219133	7.65153	-4.48775	4.21066e-05	0.00103328	1.8337
ENSMUSG00000022099	17308413	1460223_a_at	Dmtn	0.180118	7.37816	4.93113	9.33216e-06	0.000320477	3.27443
ENSMUSG00000022103	17301823	1423007_a_at	Gfra2	0.200918	8.02544	3.86101	0.000323575	0.00502401	-0.100256
ENSMUSG00000022112	17302645	1457536_at	Gpc5	-0.183665	8.49579	-6.8815	8.97107e-09	1.1903e-06	9.97529
ENSMUSG00000022180	17306477	1417929_at	Slc7a8	-0.182541	8.72242	-5.03506	6.51579e-06	0.000243841	3.61899
ENSMUSG00000022217	17306696	1418474_at	Emc9	-0.127968	7.88723	-3.80078	0.000390961	0.00581265	-0.278403
ENSMUSG00000022305	17316754	1433864_at	Lrp12	-0.131836	8.60032	-5.21713	3.45663e-06	0.000153653	4.22783
ENSMUSG00000022339	17311428	1422669_at	Ebag9	-0.116734	8.5863	-4.0698	0.000166306	0.00296607	0.528443
ENSMUSG00000022351	17311807	1415993_at	Sqle	-0.206649	9.15938	-6.35838	5.93005e-08	5.04169e-06	8.14872
ENSMUSG00000022404	17319453	1424912_at	Slc25a17	-0.252621	8.12752	-4.31726	7.41929e-05	0.00155619	1.29431
ENSMUSG00000022489	17315606	1449420_at	Pde1b	-0.201531	9.8715	-3.73273	0.000483327	0.00682661	-0.477804
ENSMUSG00000022490	17322429	1422605_at	Ppp1r1a	-0.170193	9.36723	-5.06276	5.9189e-06	0.000228693	3.7112
ENSMUSG00000022508	17329433	1450381_a_at	Bcl6	0.391977	8.05563	7.28069	2.12313e-09	3.9558e-07	11.3697
ENSMUSG00000022556	17312485	1424622_at	Hsf1	0.150049	7.72263	4.33317	7.0397e-05	0.00149992	1.34426
ENSMUSG00000022602	17317983	1418687_at	Arc	1.13794	9.17577	8.43667	3.39792e-11	1.41693e-08	15.3678
ENSMUSG00000022639	17330905	1430030_at	Dubr	0.185945	6.77199	3.91987	0.000268629	0.00429762	0.0752347
ENSMUSG00000022715	17327974	1425887_at	Tmem114	0.294369	5.95938	3.57998	0.000772967	0.00997436	-0.917975
ENSMUSG00000022769	17328625	1418206_at	Sdf2l1	0.51498	6.84697	8.64911	1.60556e-11	8.27052e-09	16.0917
ENSMUSG00000022790	17325651	1460607_at	Igsf11	0.179538	7.9572	4.3362	6.96954e-05	0.00149223	1.35379
ENSMUSG00000022801	17324932	1454756_at	Lrch3	0.165004	8.17013	4.59828	2.90457e-05	0.000787105	2.18802
ENSMUSG00000022827	17325489	1418039_at	Rabl3	-0.132561	7.57349	-3.80475	0.000386129	0.00575917	-0.266699
ENSMUSG00000022964	17332122	1423707_at	Tmem50b	0.10216	10.3434	3.77063	0.000429569	0.00619726	-0.366986
ENSMUSG00000023008	17321524	1426825_at	Fmnl3	-0.319437	5.99232	-4.56528	3.24619e-05	0.000853503	2.08186
ENSMUSG00000023017	17314855	1455328_at	Asic1	0.128233	8.03637	4.36054	6.43044e-05	0.00140427	1.43038
ENSMUSG00000023034	17315178	1416505_at	Nr4a1	0.637544	9.62219	6.77158	1.3345e-08	1.69365e-06	9.59109
ENSMUSG00000023067	17335467	1421679_a_at	Cdkn1a	0.781196	7.83801	10.0925	1.11036e-13	1.335e-10	20.8805
ENSMUSG00000023232	17430609	1434382_at	Serinc2	0.549076	6.36839	7.0983	4.1e-09	6.41138e-07	10.7329
ENSMUSG00000023272	17313998	1452754_at	Creld2	0.561686	7.62604	13.1013	7.84491e-18	3.4349e-14	29.975
ENSMUSG00000023886	17333465	1431362_a_at	Smoc2	0.246922	7.03239	5.50239	1.26712e-06	6.89201e-05	5.19344
ENSMUSG00000023905	17341540	1418572_x_at	Tnfrsf12a	0.211727	6.25698	6.42187	4.71673e-08	4.25819e-06	8.37003
ENSMUSG00000023923	17345894	1443896_at	Tbc1d5	-0.113901	8.29873	-4.03421	0.000186484	0.00322099	0.420077
ENSMUSG00000023951	17345293	1420909_at	Vegfa	0.200884	8.22784	5.56591	1.01187e-06	5.71672e-05	5.41014
ENSMUSG00000024042	17343263	1419766_at	Sik1	0.446026	5.79596	5.40309	1.79926e-06	9.00348e-05	4.85584
ENSMUSG00000024097	17347493	1424033_at	Srsf7	0.166006	9.65722	5.879	3.31808e-07	2.16839e-05	6.48539
ENSMUSG00000024136	17341843	1450936_a_at	Dnase1l2	0.229185	5.33484	3.80595	0.000384685	0.00574861	-0.263172
ENSMUSG00000024168	17342133	1434621_at	Tmem204	0.141814	7.11491	3.72791	0.000490607	0.00690715	-0.491846
ENSMUSG00000024190	17342642	1448830_at	Dusp1	0.378665	8.68918	5.15309	4.32288e-06	0.000181997	4.01295
ENSMUSG00000024231	17348079	1451231_a_at	Cul2	-0.268845	7.40884	-4.71654	1.94586e-05	0.000581567	2.57082
ENSMUSG00000024245	17339967	1429175_at	Tmem178	0.182222	10.2905	5.29519	2.6296e-06	0.00012279	4.49075
ENSMUSG00000024352	17353628	1430023_at	Spata24	-0.228322	5.77512	-4.34734	6.7176e-05	0.00144536	1.38881
ENSMUSG00000024395	17349209	1424408_at	Lims2	0.161957	7.62578	3.77746	0.000420509	0.00611694	-0.34694
ENSMUSG00000024474	17349745	1439271_x_at	Ik	-0.105656	9.78419	-3.58122	0.000770049	0.00996059	-0.914437
ENSMUSG00000024487	17354004	1444289_at	Yipf5	0.15991	7.23673	3.61874	0.000686751	0.00908441	-0.807285
ENSMUSG00000024493	17354036	1448403_at	Lars	-0.151144	8.48655	-4.95858	8.48894e-06	0.000297769	3.36523
ENSMUSG00000024588	17354995	1418699_s_at	Fech	-0.22337	8.68634	-6.92486	7.67027e-09	1.04951e-06	10.1269
ENSMUSG00000024644	17355825	1460177_at	Cndp2	-0.132444	8.55945	-4.08077	0.00016053	0.00289847	0.561911
ENSMUSG00000024647	17352265	1434779_at	Cbln2	0.272179	7.64668	5.13114	4.66647e-06	0.000192154	3.93948
ENSMUSG00000024683	17357741	1450880_at	Mrpl16	-0.139438	8.71881	-4.95201	8.6838e-06	0.000300569	3.34347
ENSMUSG00000024810	17358598	1416200_at	Il33	-0.220329	8.80835	-5.47958	1.37352e-06	7.3791e-05	5.11579
ENSMUSG00000024855	17361494	1435762_at	Pacs1	-0.177444	8.25287	-4.58374	3.05053e-05	0.000819433	2.1412
ENSMUSG00000024883	17356356	1424507_at	Rin1	0.227181	8.25092	5.26777	2.89498e-06	0.000132038	4.39829
ENSMUSG00000024955	17362111	1460652_at	Esrra	0.170972	7.90057	4.20163	0.000108437	0.00213869	0.933801
ENSMUSG00000024966	17362240	1415909_at	Stip1	0.175709	9.6063	3.92541	0.000263951	0.00424893	0.091814
ENSMUSG00000025277	17297059	1419103_a_at	Abhd6	0.153809	8.73348	4.49772	4.07242e-05	0.00101026	1.86553
ENSMUSG00000025321	17284839	1436223_at	Itgb8	-0.190835	9.27529	-5.3556	2.12668e-06	0.000103635	4.69495
ENSMUSG00000025353	17548446	1424235_at	Ormdl2	0.28497	6.73729	4.95305	8.65268e-06	0.000300569	3.34691
ENSMUSG00000025410	17237958	1424461_at	Dctn2	-0.100939	10.673	-3.86292	0.000321641	0.00500286	-0.0946078
ENSMUSG00000025465	17497612	1452341_at	Echs1	-0.148942	8.71693	-3.63822	0.000646971	0.00862333	-0.75139
ENSMUSG00000025511	17484952	1448276_at	Tspan4	-0.23482	6.76833	-4.04056	0.000182717	0.00318102	0.439382
ENSMUSG00000025529	17537271	1432750_at	Zfp711	-0.188873	7.30941	-3.8561	0.000328628	0.00507548	-0.114859
ENSMUSG00000025551	17309774	1435747_at	Fgf14	-0.234128	8.20476	-6.63019	2.22386e-08	2.46511e-06	9.0971
ENSMUSG00000026167	17214387	1460657_at	Wnt10a	0.225314	6.49924	4.42753	5.14804e-05	0.00118948	1.64215
ENSMUSG00000026189	17224133	1448910_at	Pecr	-0.186098	6.32728	-4.49888	4.05664e-05	0.0010092	1.86923
ENSMUSG00000026227	17215029	1452354_at	2810459M11Rik	-0.179613	6.93969	-4.63392	2.57511e-05	0.000722764	2.30301
ENSMUSG00000026277	17225760	1416770_at	Stk25	-0.14773	9.89979	-4.06803	0.000167261	0.00297703	0.523025
ENSMUSG00000026333	17216201	1429118_a_at	Gin1	0.195117	6.61847	4.70702	2.00983e-05	0.000597201	2.53989
ENSMUSG00000026342	17216727	1452059_at	Slc35f5	-0.164089	7.57836	-5.12849	4.70968e-06	0.000192359	3.93063
ENSMUSG00000026439	17217216	1428886_at	Rbbp5	0.119657	8.91207	4.42964	5.11191e-05	0.00118948	1.64886
ENSMUSG00000026514	17220268	1419517_at	Cnih3	-0.148254	8.61868	-3.75985	0.000444246	0.00637748	-0.398571
ENSMUSG00000026618	17230780	1426735_at	Iars2	-0.137783	7.67762	-4.36487	6.33889e-05	0.00139472	1.44403
ENSMUSG00000026664	17366511	1460194_at	Phyh	-0.129259	9.05978	-4.05689	0.00017337	0.00306088	0.489072
ENSMUSG00000026709	17228804	1433838_at	Dars2	-0.104342	7.21679	-3.74504	0.00046519	0.00664546	-0.441868
ENSMUSG00000026765	17370691	1429274_at	Lypd6b	-0.157367	6.96785	-3.67773	0.000572969	0.00787675	-0.637511
ENSMUSG00000026773	17381630	1416432_at	Pfkfb3	0.392274	7.05696	6.20266	1.03898e-07	8.05164e-06	7.60673
ENSMUSG00000026785	17369076	1434525_at	Pkn3	0.187432	5.84288	4.11086	0.000145652	0.00270227	0.654028
ENSMUSG00000026821	17368685	1460634_at	Ralgds	0.113066	8.75871	4.35723	6.50124e-05	0.00140919	1.41996
ENSMUSG00000026864	17370103	1448046_at	Hspa5	0.343695	6.62019	5.35891	2.1021e-06	0.000103416	4.70614
ENSMUSG00000026879	17370209	1415812_at	Gsn	-0.123383	9.11671	-3.65968	0.000605697	0.00819797	-0.689603
ENSMUSG00000026880	17384457	1419099_x_at	Stom	-0.355862	5.28067	-4.04364	0.000180919	0.00315599	0.448738
ENSMUSG00000027188	17373680	1433529_at	Pamr1	-0.188794	7.36001	-4.74342	1.77572e-05	0.000543706	2.65834
ENSMUSG00000027296	17374871	1424037_at	Itpka	-0.172722	10.0596	-5.27174	2.85498e-06	0.000130896	4.41167
ENSMUSG00000027333	17376510	1424268_at	Smox	0.217865	8.35495	6.56996	2.76414e-08	2.98834e-06	8.88677
ENSMUSG00000027353	17376626	1429557_at	Mcm8	-0.245117	5.54268	-4.53014	3.65314e-05	0.000929958	1.96916
ENSMUSG00000027408	17391623	1448901_at	Cpxm1	-0.254888	5.46622	-4.48423	4.26058e-05	0.00103639	1.82246
ENSMUSG00000027509	17380185	1429528_at	Rae1	-0.125915	9.34145	-4.07508	0.000163501	0.00293999	0.544549
ENSMUSG00000027520	17213598	1456783_at	Zdbf2	0.230851	8.0701	6.5151	3.36954e-08	3.47142e-06	8.69524
ENSMUSG00000027540	17379960	1438670_at	Ptpn1	0.214032	7.74134	4.90568	1.01869e-05	0.000345763	3.19043
ENSMUSG00000027646	17378721	1450918_s_at	Src	0.186386	7.72616	3.75735	0.000447711	0.0064167	-0.405875
ENSMUSG00000027660	17396638	1422054_a_at	Skil	0.121727	9.89272	4.10975	0.000146175	0.00270625	0.650628
ENSMUSG00000027667	17396702	1424237_at	Zfp639	-0.134892	8.2425	-3.85277	0.000332088	0.00511106	-0.124727
ENSMUSG00000027882	17409406	1416653_at	Stxbp3	-0.217968	7.89404	-5.13973	4.52883e-06	0.000187957	3.96824
ENSMUSG00000027978	17402386	1420388_at	Prss12	-0.136743	8.26452	-4.56915	3.20414e-05	0.000850263	2.0943
ENSMUSG00000027984	17410390	1436756_x_at	Hadh	-0.144014	8.61246	-3.93464	0.00025632	0.00413369	0.119504
ENSMUSG00000028007	17409826	1428527_at	Snx7	-0.232122	7.75999	-4.4686	4.48906e-05	0.00107996	1.77267
ENSMUSG00000028292	17412653	1424209_at	Rars2	-0.154483	8.12767	-3.82269	0.000365015	0.00552062	-0.213768
ENSMUSG00000028328	17413770	1422754_at	Tmod1	-0.186949	8.64525	-4.68661	2.1541e-05	0.000628783	2.47361
ENSMUSG00000028329	17424998	1460725_at	Xpa	-0.201993	6.0284	-3.89095	0.000294397	0.0046451	-0.0111705
ENSMUSG00000028351	17426434	1417318_at	Brinp1	-0.107705	10.2109	-4.25554	9.08964e-05	0.00184723	1.10133
ENSMUSG00000028476	17413474	1450784_at	Reck	-0.171048	7.01529	-3.71237	0.000514816	0.00717873	-0.537076
ENSMUSG00000028633	17429454	1416563_at	Ctps	-0.136628	8.67274	-4.27951	8.40149e-05	0.00173929	1.17613
ENSMUSG00000028645	17417844	1426600_at	Slc2a1	0.212475	9.23672	5.22331	3.38267e-06	0.000152691	4.24862
ENSMUSG00000028655	17429632	1428223_at	Mfsd2a	0.386157	7.95786	10.0646	1.21959e-13	1.335e-10	20.7905
ENSMUSG00000028729	17417791	1428315_at	Ebna1bp2	0.148169	7.72681	3.81327	0.000375957	0.0056471	-0.241573
ENSMUSG00000028804	17418767	1457148_at	Csmd2	0.18492	7.73821	3.7709	0.000429209	0.00619726	-0.366197
ENSMUSG00000028876	17418367	1436093_at	Epha10	0.148463	7.61391	3.62352	0.000676786	0.00899334	-0.793595
ENSMUSG00000028899	17419377	1423398_at	Taf12	0.236944	7.55659	5.88671	3.22786e-07	2.12529e-05	6.512
ENSMUSG00000028945	17446307	1416636_at	Rheb	0.104576	11.2949	4.42674	5.16163e-05	0.00118948	1.63964
ENSMUSG00000028967	17421972	1416129_at	Errfi1	0.25184	8.45145	7.25673	2.31474e-09	4.13677e-07	11.286
ENSMUSG00000028970	17434555	1418872_at	Abcb1b	-0.234946	4.45018	-4.12933	0.000137196	0.00257264	0.710703
ENSMUSG00000029171	17437611	1453283_at	Pgm1	-0.223604	6.81811	-4.11755	0.000142531	0.00265141	0.674548
ENSMUSG00000029270	17450718	1429503_at	Fam69a	-0.22802	8.54754	-7.43627	1.21203e-09	2.52709e-07	11.912
ENSMUSG00000029298	17450448	1438027_at	Gbp9	-0.245755	5.09742	-4.78588	1.53623e-05	0.000485658	2.79697
ENSMUSG00000029333	17449989	1454742_at	Rasgef1b	-0.315331	8.12222	-6.43847	4.44268e-08	4.17299e-06	8.4279
ENSMUSG00000029343	17440658	1418306_at	Crybb1	0.293409	6.83748	6.22878	9.45755e-08	7.46124e-06	7.69758
ENSMUSG00000029344	17440667	1416086_at	Tpst2	-0.191393	7.98711	-6.78042	1.29252e-08	1.66449e-06	9.62201
ENSMUSG00000029406	17452741	1419757_at	Pitpnm2	0.142777	9.5398	3.59415	0.000740317	0.00967606	-0.877596
ENSMUSG00000029436	17442887	1448598_at	Mmp17	0.139733	9.07179	4.55804	3.32622e-05	0.000869483	2.05862
ENSMUSG00000029478	17452897	1448893_at	Ncor2	0.178136	9.37471	4.66173	2.34377e-05	0.000672931	2.39295
ENSMUSG00000029504	17440553	1428728_at	Ddx51	0.137555	7.12213	3.67474	0.000578269	0.00792473	-0.646148
ENSMUSG00000029513	17451769	1452457_a_at	Prkab1	-0.213111	7.39464	-6.02706	1.9524e-07	1.38715e-05	6.99737
ENSMUSG00000029602	17441726	1417858_at	Rasal1	-0.310047	7.89271	-3.70056	0.000533972	0.00742221	-0.571372
ENSMUSG00000029617	17454919	1433554_at	Ccz1	-0.0915126	9.12285	-4.443	4.88933e-05	0.00116205	1.69127
ENSMUSG00000029641	17444806	1429444_at	Rasl11a	0.35401	5.55826	4.15756	0.000125178	0.00238161	0.797605
ENSMUSG00000029686	17458074	1448174_at	Cul1	-0.118841	9.46166	-4.20759	0.000106347	0.00210221	0.952272
ENSMUSG00000029695	17465080	1423523_at	Aass	0.301074	5.71295	4.88856	1.08048e-05	0.000362345	3.134
ENSMUSG00000029703	17453679	1437194_x_at	Lrwd1	0.172694	7.07831	4.18079	0.000116063	0.00223376	0.869313
ENSMUSG00000030048	17468602	1429286_at	Gkn3	-0.392977	5.84732	-4.72066	1.91878e-05	0.000579405	2.58423
ENSMUSG00000030083	17468765	1417000_at	Abtb1	-0.108584	7.75985	-3.70354	0.000529078	0.00736588	-0.56273
ENSMUSG00000030087	17460826	1448181_at	Klf15	0.287393	7.80493	5.03102	6.60781e-06	0.000245189	3.60553
ENSMUSG00000030103	17461414	1418025_at	Bhlhe40	0.365673	9.69969	7.63318	5.9699e-10	1.37575e-07	12.5971
ENSMUSG00000030123	17469967	1451475_at	Plxnd1	-0.192056	7.91272	-3.63957	0.000644297	0.00860538	-0.747508
ENSMUSG00000030168	17470301	1437864_at	Adipor2	0.273707	6.58507	3.84462	0.000340713	0.00521612	-0.148882
ENSMUSG00000030226	17472288	1455754_at	Lmo3	-0.184232	9.63147	-5.03897	6.42804e-06	0.000243681	3.632
ENSMUSG00000030237	17472364	1420405_at	Slco1a4	-0.345174	9.18288	-4.42887	5.12514e-05	0.00118948	1.6464
ENSMUSG00000030309	17473018	1427944_at	Caprin2	-0.255501	6.23118	-4.21723	0.000103048	0.00204624	0.982178
ENSMUSG00000030413	17474371	1449184_at	Pglyrp1	0.669292	6.04002	6.51968	3.31429e-08	3.45515e-06	8.71123
ENSMUSG00000030615	17493292	1451000_at	Tmem126a	0.114286	9.12466	4.39475	5.74073e-05	0.00128527	1.53837
ENSMUSG00000030619	17493250	1448653_at	Eed	0.135551	7.80221	4.02735	0.000190635	0.0032669	0.399256
ENSMUSG00000030757	17496015	1436599_at	Zkscan2	-0.339873	7.3793	-5.99774	2.16886e-07	1.49273e-05	6.89584
ENSMUSG00000031027	17494848	1452892_at	Stk33	-0.326925	3.88404	-4.22577	0.00010021	0.00200352	1.00869
ENSMUSG00000031028	17481651	1450041_a_at	Tub	0.132659	9.56054	4.45285	4.73131e-05	0.00113448	1.72257
ENSMUSG00000031104	17534615	1417529_at	Rab33a	-0.153514	8.69912	-6.39896	5.12309e-08	4.48629e-06	8.29013
ENSMUSG00000031119	17541668	1421088_at	Gpc4	-0.216454	7.44244	-5.43657	1.59883e-06	8.33391e-05	4.96953
ENSMUSG00000031168	17540050	1416667_at	Ebp	0.152157	7.99415	4.89052	1.07322e-05	0.000361469	3.14046
ENSMUSG00000031292	17545785	1429625_at	Cdkl5	-0.157111	10.3987	-4.1783	0.000117008	0.00224702	0.861616
ENSMUSG00000031328	17542588	1426677_at	Flna	-0.151391	7.25026	-3.64162	0.000640267	0.00857311	-0.741629
ENSMUSG00000031349	17535434	1416222_at	Nsdhl	-0.156136	8.72314	-4.14148	0.000131892	0.00248918	0.748071
ENSMUSG00000031442	17499155	1434140_at	Mcf2l	0.137919	9.52741	4.03067	0.000188615	0.00324499	0.40933
ENSMUSG00000031483	17500275	1435223_at	Erlin2	-0.140301	8.31886	-4.62917	2.61684e-05	0.00073213	2.28765
ENSMUSG00000031511	17499038	1449066_a_at	Arhgef7	0.167664	8.73197	4.18434	0.000114727	0.00221779	0.880298
ENSMUSG00000031534	17508045	1438199_at	Smim19	-0.156462	8.12916	-4.55241	3.38975e-05	0.000883454	2.04056
ENSMUSG00000031536	17508063	1434229_a_at	Polb	0.156725	9.24184	4.71678	1.94427e-05	0.000581567	2.5716
ENSMUSG00000031538	17499962	1415806_at	Plat	0.18764	8.29408	5.64312	7.69328e-07	4.49133e-05	5.67424
ENSMUSG00000031585	17500496	1448884_at	Gtf2e2	0.1331	7.87935	4.32293	7.28175e-05	0.00153504	1.31211
ENSMUSG00000031609	17509455	1417719_at	Sap30	0.226171	7.2628	4.83102	1.31637e-05	0.000426942	2.94484
ENSMUSG00000031618	17502626	1435991_at	Nr3c2	-0.163353	8.52606	-4.4863	4.23115e-05	0.00103328	1.82907
ENSMUSG00000031641	17501427	1451398_at	Cbr4	-0.138276	7.92305	-3.88021	0.000304562	0.00477967	-0.0431801
ENSMUSG00000031762	17503937	1428942_at	Mt2	0.193856	11.2694	4.61687	2.72787e-05	0.000748837	2.24796
ENSMUSG00000031770	17504005	1435626_a_at	Herpud1	0.185917	9.31677	6.43171	4.55233e-08	4.17299e-06	8.40433
ENSMUSG00000031775	17511878	1448945_at	Pllp	-0.187082	9.19291	-5.11008	5.02137e-06	0.000200768	3.86908
ENSMUSG00000031823	17513503	1416545_at	Zdhhc7	0.104794	8.34611	3.64637	0.000630988	0.00847479	-0.727948
ENSMUSG00000031833	17510166	1435666_at	Mast3	0.150644	10.0809	3.84303	0.000342429	0.00523324	-0.153614
ENSMUSG00000031835	17513417	1431385_a_at	Mbtps1	-0.0852001	8.74227	-3.88037	0.000304407	0.00477967	-0.0426985
ENSMUSG00000031879	17512329	1428874_at	Fam96b	0.191496	8.73795	4.54156	3.51569e-05	0.000908168	2.00575
ENSMUSG00000031907	17505114	1449126_at	Zfp90	-0.329758	6.5965	-4.9679	8.22029e-06	0.000292133	3.39607
ENSMUSG00000031913	17505225	1417510_at	Vps4a	-0.103734	9.52856	-4.13424	0.000135027	0.0025374	0.725804
ENSMUSG00000031938	17524156	1454067_a_at	4931406C07Rik	-0.16043	8.00097	-4.51023	3.9053e-05	0.000988401	1.90549
ENSMUSG00000031983	17514087	1428910_at	2310022B05Rik	-0.163817	9.31516	-4.97157	8.11676e-06	0.000290713	3.40822
ENSMUSG00000031984	17514122	1448947_at	2810004N23Rik	0.132015	7.04417	3.7881	0.000406765	0.0059967	-0.315686
ENSMUSG00000032010	17516469	1417168_a_at	Usp2	-0.269845	9.21315	-7.6821	5.0082e-10	1.2207e-07	12.767
ENSMUSG00000032026	17526674	1451259_at	Rexo2	0.104222	9.04716	4.41866	5.30229e-05	0.0012155	1.61403
ENSMUSG00000032058	17517175	1428265_at	Ppp2r1b	0.176127	7.21102	4.987	7.69526e-06	0.000277314	3.45937
ENSMUSG00000032115	17516564	1451913_a_at	Hyou1	0.312672	7.70398	4.41985	5.28132e-05	0.00121387	1.6178
ENSMUSG00000032127	17526242	1428109_at	Vps11	-0.111098	8.6332	-4.49075	4.16857e-05	0.00102943	1.84328
ENSMUSG00000032245	17518227	1454837_at	Cln6	-0.176405	6.83099	-4.57638	3.1271e-05	0.00083488	2.11753
ENSMUSG00000032265	17529316	1437868_at	Fam46a	0.484751	5.80871	9.17471	2.55808e-12	2.03646e-09	17.8633
ENSMUSG00000032267	17517001	1433982_at	Usp28	-0.172345	7.39658	-3.96577	0.00023214	0.00384418	0.213064
ENSMUSG00000032290	17517619	1451037_at	Ptpn9	0.137725	8.3632	4.01231	0.000200055	0.00339512	0.353641
ENSMUSG00000032297	17517964	1429790_at	Celf6	0.201654	7.14079	4.38803	5.87024e-05	0.00129812	1.51713
ENSMUSG00000032373	17518780	1428485_at	Car12	0.242656	7.17696	3.91993	0.000268574	0.00429762	0.0754294
ENSMUSG00000032397	17518331	1426612_at	Tipin	-0.272972	7.55832	-7.55853	7.80663e-10	1.70907e-07	12.3376
ENSMUSG00000032400	17528137	1416757_at	Zwilch	-0.267587	4.8476	-3.99889	0.000208839	0.0035237	0.31302
ENSMUSG00000032403	17528079	1428836_at	2300009A05Rik	-0.181409	7.84196	-5.99607	2.1819e-07	1.49273e-05	6.89005
ENSMUSG00000032417	17520022	1428963_at	Rwdd2a	-0.136151	8.40604	-4.03424	0.000186468	0.00322099	0.420157
ENSMUSG00000032459	17529966	1416595_at	Mrps22	0.135565	8.41906	4.58442	3.04354e-05	0.000819433	2.14339
ENSMUSG00000032470	17530059	1453419_at	Mras	0.136017	9.8421	3.90211	0.000284186	0.00451655	0.0221201
ENSMUSG00000032482	17522319	1450713_at	Cspg5	-0.169854	10.2763	-5.61562	8.48287e-07	4.8552e-05	5.58007
ENSMUSG00000032498	17531709	1417360_at	Mlh1	-0.150716	6.73087	-4.01988	0.000195257	0.00332659	0.376597
ENSMUSG00000032519	17523161	1424418_at	Slc25a38	0.146277	7.68927	4.35752	6.49511e-05	0.00140919	1.42086
ENSMUSG00000032527	17530141	1450969_at	Pccb	-0.129553	8.52561	-4.6501	2.43794e-05	0.000695407	2.35531
ENSMUSG00000032565	17530424	1421204_a_at	Nudt16	-0.200545	7.08896	-3.79996	0.000391958	0.00581759	-0.280799
ENSMUSG00000032575	17530782	1428112_at	Manf	0.509653	8.77785	11.8589	3.52856e-16	6.17991e-13	26.3744
ENSMUSG00000032611	17521711	1419531_at	1700102P08Rik	0.295531	4.1428	3.88446	0.000300498	0.00473285	-0.0305136
ENSMUSG00000032718	17472023	1423284_at	Mansc1	-0.317451	6.97595	-4.63694	2.54901e-05	0.000720053	2.31274
ENSMUSG00000032763	17234814	1454658_at	Ilvbl	-0.216399	7.43027	-5.23383	3.26047e-06	0.000147937	4.28399
ENSMUSG00000032807	17251583	1418266_at	Alox12b	0.313909	5.70291	4.47804	4.34964e-05	0.00105221	1.80274
ENSMUSG00000032839	17529748	1421096_at	Trpc1	-0.132375	8.7247	-4.18674	0.000113834	0.00220999	0.887707
ENSMUSG00000033033	17365461	1417218_at	Calhm2	0.315481	5.81611	4.4024	5.59684e-05	0.00126318	1.56254
ENSMUSG00000033096	17392676	1452159_at	Apmap	-0.138275	8.77268	-4.4522	4.74157e-05	0.00113448	1.72051
ENSMUSG00000033105	17234552	1426913_at	Lss	-0.393363	7.15807	-6.70534	1.69523e-08	2.0347e-06	9.35964
ENSMUSG00000033166	17309070	1426609_at	Dis3	-0.18867	7.0362	-3.87431	0.000310282	0.00484339	-0.0607211
ENSMUSG00000033191	17429206	1416238_at	Tie1	-0.281631	5.53871	-5.0997	5.20607e-06	0.000203525	3.8344
ENSMUSG00000033316	17440538	1434055_at	Galnt9	0.395585	9.14476	7.9929	1.64581e-10	4.96978e-08	13.8432
ENSMUSG00000033377	17409792	1417251_at	Palmd	0.17729	7.5719	3.85276	0.000332099	0.00511106	-0.124758
ENSMUSG00000033543	17519009	1433528_at	Gtf2a2	-0.127705	8.2448	-3.61309	0.000698725	0.00922886	-0.82347
ENSMUSG00000033569	17221878	1454782_at	Adgrb3	-0.198501	9.79033	-6.81721	1.13166e-08	1.47909e-06	9.75059
ENSMUSG00000033685	17480740	1459740_s_at	Ucp2	0.157978	7.44435	4.02012	0.000195109	0.00332659	0.377314
ENSMUSG00000033730	17301718	1421486_at	Egr3	0.419372	7.51989	5.65902	7.27057e-07	4.30192e-05	5.72872
ENSMUSG00000033760	17356279	1452112_a_at	Rbm4b	0.179693	6.18232	3.94878	0.000245055	0.00400363	0.161934
ENSMUSG00000034075	17387485	1426311_s_at	Zdhhc5	0.267462	8.25275	4.75084	1.73136e-05	0.000533856	2.68254
ENSMUSG00000034209	17246936	1427975_at	Rasl10a	0.257555	8.25606	6.62193	2.29119e-08	2.508e-06	9.06826
ENSMUSG00000034247	17270508	1454746_at	Plekhm1	0.153127	7.53427	5.00199	7.30648e-06	0.000266595	3.5091
ENSMUSG00000034265	17332766	1437614_x_at	Zdhhc14	0.216879	8.6265	5.37143	2.01151e-06	9.95187e-05	4.74852
ENSMUSG00000034285	17246860	1456748_a_at	Nipsnap1	-0.113588	8.94631	-4.18754	0.000113539	0.00220946	0.890174
ENSMUSG00000034310	17453043	1446492_at	Tmem132d	-0.159807	7.40011	-4.76654	1.64107e-05	0.000511943	2.73379
ENSMUSG00000034317	17405789	1416118_at	Trim59	-0.351612	7.40177	-7.79094	3.38955e-10	8.99464e-08	13.1446
ENSMUSG00000034522	17301378	1452336_at	Zfp395	-0.260357	5.81188	-4.09314	0.000154241	0.00281428	0.599754
ENSMUSG00000034525	17294167	1451221_at	Ice1	-0.129448	8.50731	-3.90774	0.000279159	0.00444472	0.0389564
ENSMUSG00000034544	17398121	1448584_at	Rsrc1	-0.170823	8.04531	-5.29389	2.64166e-06	0.00012279	4.48635
ENSMUSG00000034738	17371390	1441075_at	Nostrin	0.443341	5.97028	8.59024	1.97549e-11	9.61077e-09	15.8915
ENSMUSG00000034765	17360348	1437199_at	Dusp5	0.783084	7.26145	4.57546	3.13679e-05	0.00083492	2.11458
ENSMUSG00000034880	17502191	1416349_at	Mrpl34	0.142429	8.35005	4.31151	7.56121e-05	0.00158028	1.2763
ENSMUSG00000034936	17256823	1418250_at	Arl4d	0.290971	7.14831	5.1993	3.67892e-06	0.000161081	4.16793
ENSMUSG00000035007	17256716	1454829_at	Rundc1	0.244753	7.98604	6.63862	2.15719e-08	2.44287e-06	9.12655
ENSMUSG00000035109	17390980	1457118_at	Shc4	0.289388	6.4613	4.19982	0.000109079	0.00214653	0.928195
ENSMUSG00000035126	17427661	1434793_at	Wdr78	0.369208	6.33583	7.46503	1.09282e-09	2.33411e-07	12.0122
ENSMUSG00000035131	17218044	1434993_at	Brinp3	-0.322176	7.68069	-7.89413	2.34259e-10	6.41064e-08	13.5019
ENSMUSG00000035237	17512565	1417043_at	Lcat	0.166322	8.3227	4.03761	0.000184456	0.00320492	0.430421
ENSMUSG00000035413	17253996	1424133_at	Tmem98	-0.235201	7.79112	-5.64992	7.50957e-07	4.41351e-05	5.69754
ENSMUSG00000035509	17287814	1457232_at	Fbxl21	-0.30282	5.1388	-3.76291	0.000440024	0.00633766	-0.389596
ENSMUSG00000035517	17413747	1426716_at	Tdrd7	-0.111783	8.26394	-3.86566	0.000318871	0.0049686	-0.0864561
ENSMUSG00000035595	17235239	1429091_at	1600002K03Rik	0.222924	5.58834	3.85987	0.000324743	0.00503323	-0.103653
ENSMUSG00000035632	17473193	1441465_at	Cnot3	0.188692	6.51614	4.68322	2.17908e-05	0.000633959	2.46259
ENSMUSG00000035653	17275756	1454687_at	Lrfn5	-0.129574	8.8509	-3.83662	0.000349392	0.00532108	-0.172574
ENSMUSG00000035671	17511079	1436710_at	Zswim4	0.194824	6.53297	4.06616	0.00016827	0.00298882	0.517331
ENSMUSG00000035704	17480327	1455887_at	Alg8	0.217859	7.28753	5.21405	3.49404e-06	0.000154532	4.21748
ENSMUSG00000035851	17438602	1426827_at	Ythdc1	0.180283	8.94027	5.40636	1.77859e-06	9.00294e-05	4.86697
ENSMUSG00000035983	17275161	1431737_at	Gm7008	-0.304283	5.05934	-5.14504	4.44586e-06	0.000185393	3.986
ENSMUSG00000036052	17413191	1421961_a_at	Dnajb5	0.42555	8.92085	7.70753	4.57138e-10	1.1774e-07	12.8553
ENSMUSG00000036151	17501787	1425079_at	Tm6sf2	0.402444	5.05783	6.95419	6.89938e-09	9.59013e-07	10.2293
ENSMUSG00000036188	17275029	1425936_a_at	Ankmy2	-0.168367	7.93208	-3.66192	0.000601542	0.00817624	-0.683149
ENSMUSG00000036362	17405478	1428700_at	P2ry13	-0.176545	7.14539	-3.75435	0.000451915	0.00646637	-0.41466
ENSMUSG00000036390	17467316	1449519_at	Gadd45a	0.372252	6.21939	4.92653	9.48103e-06	0.000324318	3.25926
ENSMUSG00000036427	17489620	1434814_x_at	Gpi1	0.23118	8.89574	3.96564	0.000232237	0.00384418	0.212671
ENSMUSG00000036565	17454574	1454978_at	Ttyh3	0.275096	9.82357	4.40489	5.55062e-05	0.00125599	1.57044
ENSMUSG00000036770	17382410	1430424_at	4933433C11Rik	-0.233015	4.63985	-3.65048	0.000623077	0.00838139	-0.716123
ENSMUSG00000036782	17540589	1448269_a_at	Klhl13	-0.265675	6.95326	-5.34191	2.23161e-06	0.000107375	4.64861
ENSMUSG00000036820	17341712	1434855_at	Amdhd2	-0.194435	6.964	-5.44647	1.54393e-06	8.1447e-05	5.00317
ENSMUSG00000036873	17403457	1419174_at	2410004B18Rik	0.113371	8.97683	3.65667	0.00061134	0.00824886	-0.698298
ENSMUSG00000036885	17397968	1429185_at	Arhgef26	-0.199532	8.18047	-4.82307	1.35274e-05	0.000433678	2.91874
ENSMUSG00000036916	17541440	1427983_at	Zfp280c	-0.20033	8.33057	-4.84413	1.25856e-05	0.00041124	2.98785
ENSMUSG00000036968	17443785	1428325_at	Cnpy4	0.158113	7.14395	3.59655	0.000734914	0.0096198	-0.870741
ENSMUSG00000037010	17541378	1451038_at	Apln	0.205547	7.90779	4.82216	1.35695e-05	0.000433678	2.91577
ENSMUSG00000037224	17447227	1434504_at	Zfyve28	-0.186212	8.08911	-4.63538	2.56243e-05	0.000721519	2.30772
ENSMUSG00000037239	17488735	1435852_at	Spred3	0.1703	7.92692	3.72854	0.000489651	0.00690479	-0.490014
ENSMUSG00000037260	17508445	1450868_at	Hgsnat	-0.157185	8.97843	-5.06231	5.9282e-06	0.000228693	3.70969
ENSMUSG00000037376	17392025	1428754_at	Trmt6	-0.178077	8.28967	-4.53588	3.5833e-05	0.000917514	1.98757
ENSMUSG00000037428	17443519	1436094_at	Vgf	0.388369	10.0245	6.11297	1.43428e-07	1.05546e-05	7.29523
ENSMUSG00000037465	17316690	1416029_at	Klf10	0.360443	7.87929	5.15451	4.30141e-06	0.000181968	4.01773
ENSMUSG00000037541	17485389	1442823_at	Shank2	0.310667	8.11807	8.14397	9.6033e-11	3.23447e-08	14.364
ENSMUSG00000037624	17230902	1449158_at	Kcnk2	-0.128135	9.01956	-4.07071	0.000165818	0.00296607	0.531225
ENSMUSG00000037787	17279198	1429248_at	Apopt1	-0.139741	7.94226	-4.32993	7.11536e-05	0.0015087	1.33409
ENSMUSG00000037868	17233993	1427682_a_at	Egr2	0.80051	5.43932	6.54645	3.00907e-08	3.21221e-06	8.80466
ENSMUSG00000037935	17268977	1422676_at	Smarce1	0.13175	8.13563	4.62166	2.68411e-05	0.000743822	2.2634
ENSMUSG00000037972	17322927	1452789_at	Snn	-0.216461	10.0817	-4.61317	2.76221e-05	0.000753541	2.23601
ENSMUSG00000038020	17256196	1444441_at	Rapgefl1	-0.183089	7.1255	-3.60849	0.000708617	0.00934542	-0.836633
ENSMUSG00000038059	17354595	1423306_at	Smim3	0.329767	7.13385	7.66133	5.39576e-10	1.27705e-07	12.6949
ENSMUSG00000038070	17415076	1451469_at	Cntln	-0.214524	7.22381	-5.84986	3.68235e-07	2.37105e-05	6.38487
ENSMUSG00000038145	17523398	1425678_a_at	Snrk	0.1501	9.21139	4.48596	4.23599e-05	0.00103328	1.82798
ENSMUSG00000038260	17490721	1435549_at	Trpm4	-0.249777	6.5213	-4.72276	1.90509e-05	0.000577263	2.59107
ENSMUSG00000038296	17495172	1454780_at	Galnt18	0.132103	8.42548	4.38847	5.86186e-05	0.00129812	1.51849
ENSMUSG00000038418	17349514	1417065_at	Egr1	0.535109	10.7593	6.43191	4.54906e-08	4.17299e-06	8.40502
ENSMUSG00000038446	17240379	1453342_at	Cdc40	-0.177138	9.00857	-4.35058	6.646e-05	0.00143701	1.39901
ENSMUSG00000038463	17219185	1423915_at	Olfml2b	0.207138	7.53916	3.64579	0.000632124	0.00847705	-0.729634
ENSMUSG00000038550	17407934	1435188_at	Ciart	-0.269139	7.13884	-6.24573	8.89805e-08	7.14864e-06	7.75651
ENSMUSG00000038593	17452360	1429066_at	Tctn1	-0.179113	6.94827	-4.62503	2.65375e-05	0.000737742	2.27427
ENSMUSG00000038776	17230484	1422438_at	Ephx1	-0.148216	7.97016	-4.56448	3.25492e-05	0.000853503	2.0793
ENSMUSG00000038884	17515035	1435193_at	A230050P20Rik	-0.202721	8.74096	-4.71869	1.93167e-05	0.000581294	2.57782
ENSMUSG00000038894	17507374	1443969_at	Irs2	0.47596	7.4636	6.68214	1.84346e-08	2.12411e-06	9.27856
ENSMUSG00000038930	17492509	1456411_at	Rccd1	-0.250293	6.28449	-3.92101	0.000267658	0.00429762	0.0786536
ENSMUSG00000038957	17517780	1433710_at	Edc3	0.122404	7.2916	4.05467	0.00017461	0.00307658	0.482324
ENSMUSG00000038982	17291953	1448979_at	Bloc1s5	-0.240498	7.36942	-5.98741	2.2507e-07	1.5161e-05	6.86008
ENSMUSG00000039050	17380711	1451974_at	Osbpl2	-0.107067	9.59867	-4.12293	0.000140072	0.00262096	0.691042
ENSMUSG00000039133	17479450	1429231_at	9330171B17Rik	-0.322163	5.28084	-4.64646	2.46822e-05	0.000701759	2.34351
ENSMUSG00000039166	17239856	1433905_at	Akap7	-0.148991	8.32799	-4.61015	2.79056e-05	0.000758912	2.22625
ENSMUSG00000039206	17444346	1451970_at	Daglb	-0.251697	7.12118	-4.87275	1.14082e-05	0.000378416	3.08193
ENSMUSG00000039230	17259635	1452194_at	Tbcd	-0.136047	8.19544	-4.43401	5.03811e-05	0.00118281	1.66271
ENSMUSG00000039307	17259563	1434844_at	Hexdc	-0.242072	7.32834	-5.67726	6.81403e-07	4.05921e-05	5.79124
ENSMUSG00000039367	17297462	1452147_at	Sec24c	0.0918103	9.28823	3.67595	0.000576114	0.00790758	-0.642646
ENSMUSG00000039375	17509388	1435392_at	Wdr17	-0.312078	8.11779	-8.29367	5.64014e-11	1.97563e-08	14.8783
ENSMUSG00000039523	17422276	1435156_at	Cep104	0.137529	7.9649	4.11739	0.000142607	0.00265141	0.674041
ENSMUSG00000039634	17414061	1425287_at	Zfp189	0.218143	6.53113	4.06554	0.000168605	0.00298882	0.515446
ENSMUSG00000039765	17437156	1436426_at	Cc2d2a	-0.201251	7.8564	-4.53404	3.60555e-05	0.000920519	1.98167
ENSMUSG00000039804	17394349	1424055_at	Ncoa5	0.248193	7.67742	6.71948	1.61084e-08	2.01516e-06	9.40904
ENSMUSG00000039831	17402193	1454745_at	Arhgap29	-0.199151	8.03094	-4.04514	0.000180049	0.00315599	0.453302
ENSMUSG00000039904	17465238	1450875_at	Gpr37	-0.295281	9.00697	-7.24107	2.44923e-09	4.22344e-07	11.2314
ENSMUSG00000039910	17231784	1421267_a_at	Cited2	0.149164	9.1956	3.65673	0.000611227	0.00824886	-0.698123
ENSMUSG00000040037	17403829	1456392_at	Negr1	-0.144372	10.5373	-4.14025	0.000132419	0.00249374	0.744294
ENSMUSG00000040044	17423823	1416115_at	Orc3	-0.185132	8.17247	-4.21639	0.000103331	0.00204722	0.979574
ENSMUSG00000040055	17307125	1448397_at	Gjb6	0.334231	8.75305	6.4128	4.87374e-08	4.35503e-06	8.33837
ENSMUSG00000040113	17229121	1457894_at	Mettl11b	0.294624	4.2287	4.58154	3.07324e-05	0.000823009	2.13412
ENSMUSG00000040138	17540396	1449251_at	Ndp	-0.199474	6.35118	-4.19372	0.000111272	0.00217988	0.909309
ENSMUSG00000040174	17388551	1428889_at	Alkbh3	-0.227277	7.49046	-5.76893	4.91592e-07	3.07491e-05	6.10612
ENSMUSG00000040229	17533446	1422542_at	Gpr34	-0.26972	5.88896	-4.77839	1.57604e-05	0.000496453	2.77248
ENSMUSG00000040287	17238038	1458087_at	Stac3	0.269721	5.30544	3.97157	0.000227884	0.00379388	0.230545
ENSMUSG00000040410	17412213	1456038_at	Fbxl4	-0.289011	7.65142	-9.20883	2.27267e-12	2.03646e-09	17.9773
ENSMUSG00000040490	17338460	1453126_at	Lrfn2	0.232199	7.27352	5.1925	3.76739e-06	0.000164134	4.14509
ENSMUSG00000040586	17546016	1427172_at	Ofd1	-0.306386	5.2194	-3.98553	0.000217955	0.00365638	0.272637
ENSMUSG00000040599	17252272	1424717_at	Mis12	0.172552	7.05444	3.79191	0.000401952	0.00593574	-0.304487
ENSMUSG00000040616	17432387	1424383_at	Tmem51	-0.132063	6.76432	-3.8077	0.000382577	0.00572689	-0.258002
ENSMUSG00000040721	17306625	1439900_at	Zfhx2	0.356318	6.63219	3.62178	0.000680385	0.00902747	-0.798563
ENSMUSG00000040794	17373105	1417050_at	C1qtnf4	-0.132011	9.81008	-3.66015	0.000604824	0.00819797	-0.688252
ENSMUSG00000040811	17474497	1428173_at	Eml2	-0.23421	9.11726	-4.67272	2.25804e-05	0.000652596	2.42857
ENSMUSG00000040822	17300328	1416917_at	1700123O20Rik	0.187244	7.77487	4.22456	0.000100606	0.00200686	1.00494
ENSMUSG00000041130	17334365	1460691_at	Zfp598	0.185973	7.93201	5.45932	1.47544e-06	7.87832e-05	5.04686
ENSMUSG00000041193	17431820	1417814_at	Pla2g5	0.323656	4.4797	4.50155	4.02061e-05	0.00100649	1.87774
ENSMUSG00000041324	17285438	1422053_at	Inhba	0.56146	7.2043	7.41317	1.31714e-09	2.68237e-07	11.8316
ENSMUSG00000041362	17366012	1429055_at	Shtn1	-0.22007	8.46666	-5.68938	6.52633e-07	3.94145e-05	5.83284
ENSMUSG00000041528	17531080	1434611_at	Rnf123	-0.112893	8.02851	-4.00644	0.00020385	0.00345284	0.335874
ENSMUSG00000041650	17302889	1451405_at	Pcca	-0.177034	8.77085	-3.74137	0.000470523	0.00669979	-0.45258
ENSMUSG00000041840	17355538	1424955_at	Haus1	-0.221481	7.05052	-3.83065	0.000356008	0.00541244	-0.190242
ENSMUSG00000041959	17400000	1456642_x_at	S100a10	0.19017	8.55269	5.44112	1.57338e-06	8.25035e-05	4.98498
ENSMUSG00000042032	17261825	1448196_at	Mat2b	-0.124861	9.91389	-4.0702	0.000166093	0.00296607	0.529656
ENSMUSG00000042055	17483802	1452820_at	Wdr11	-0.143376	8.84762	-4.61913	2.70712e-05	0.00074783	2.25525
ENSMUSG00000042073	17521211	1451326_at	Abhd14b	-0.197736	7.46733	-3.71679	0.000507819	0.00710379	-0.524228
ENSMUSG00000042097	17462180	1416586_at	Zfp239	-0.220882	8.20993	-6.32913	6.58932e-08	5.44365e-06	8.04682
ENSMUSG00000042109	17313418	1423845_at	Csdc2	0.174804	8.15278	4.2532	9.15972e-05	0.00184819	1.09403
ENSMUSG00000042115	17217174	1424885_at	Klhdc8a	-0.217241	6.87709	-5.30999	2.49643e-06	0.000118811	4.54074
ENSMUSG00000042155	17371495	1435743_at	Klhl23	-0.237836	8.59414	-6.27664	7.96083e-08	6.4549e-06	7.86407
ENSMUSG00000042202	17422612	1455508_at	Slc35e2	0.155268	9.28309	5.42299	1.67733e-06	8.64021e-05	4.92339
ENSMUSG00000042229	17217487	1419927_s_at	Rabif	0.210609	6.80142	4.16773	0.000121105	0.00231049	0.828976
ENSMUSG00000042272	17387162	1429114_at	Sestd1	-0.163167	9.02485	-4.9626	8.37221e-06	0.000295627	3.37851
ENSMUSG00000042608	17418540	1429650_at	Stk40	0.380328	7.97247	7.68154	5.01829e-10	1.2207e-07	12.7651
ENSMUSG00000042616	17418519	1434223_at	Oscp1	-0.293706	8.06451	-8.9852	4.94517e-12	3.33114e-09	17.2279
ENSMUSG00000042705	17350408	1428491_at	Commd10	-0.164751	8.08331	-3.91951	0.000268939	0.00429762	0.0741481
ENSMUSG00000042834	17353370	1436736_x_at	Nrep	-0.225504	9.60439	-5.4569	1.48815e-06	7.89799e-05	5.0386
ENSMUSG00000042857	17295054	1435723_at	Gm9776	-0.284326	5.88737	-3.78752	0.000407509	0.00599757	-0.317404
ENSMUSG00000042978	17483007	1451190_a_at	Sbk1	0.294448	8.65971	6.16787	1.17743e-07	8.88861e-06	7.48586
ENSMUSG00000043241	17366562	1435030_at	Upf2	0.16612	9.0255	4.74648	1.7573e-05	0.000539954	2.66832
ENSMUSG00000043866	17494588	1455625_at	Taf10	0.244291	7.78659	6.44678	4.31155e-08	4.17299e-06	8.45687
ENSMUSG00000043885	17514853	1455249_at	Slc36a4	-0.145735	9.11079	-5.35356	2.14205e-06	0.000103635	4.68802
ENSMUSG00000043987	17526514	1435676_at	Cep164	-0.168465	6.51324	-4.33076	7.09594e-05	0.00150823	1.33669
ENSMUSG00000044071	17237787	1438007_at	Fam19a2	-0.149304	8.65249	-4.27218	8.60644e-05	0.00177333	1.15323
ENSMUSG00000044216	17319226	1451808_at	Kcnj4	-0.179747	8.05821	-4.33517	6.99325e-05	0.00149366	1.35056
ENSMUSG00000044229	17516978	1456111_at	Nxpe4	-0.380621	7.371	-6.89476	8.55136e-09	1.15207e-06	10.0217
ENSMUSG00000044252	17352779	1460192_at	Osbpl1a	-0.127951	10.2442	-3.95386	0.000241119	0.0039615	0.177223
ENSMUSG00000044350	17308772	1455263_at	Lacc1	-0.317265	6.22696	-5.61772	8.41982e-07	4.85081e-05	5.58726
ENSMUSG00000044734	17291694	1416318_at	Serpinb1a	-0.366263	6.38235	-6.70851	1.67594e-08	2.0347e-06	9.37071
ENSMUSG00000044864	17404947	1435880_at	Ankrd50	0.159974	8.82803	4.61388	2.75557e-05	0.000753541	2.23831
ENSMUSG00000044952	17480324	1435692_at	Kctd21	0.182684	7.31068	5.18235	3.90329e-06	0.000167554	4.11104
ENSMUSG00000044982	17353263	1435278_at	Sft2d3	-0.23676	5.90358	-4.476	4.37934e-05	0.00105647	1.79625
ENSMUSG00000045087	17524671	1449365_at	S1pr5	-0.19695	6.87099	-3.73305	0.000482838	0.00682661	-0.476853
ENSMUSG00000045193	17235227	1416332_at	Cirbp	-0.815863	7.96125	-12.8453	1.69119e-17	3.70244e-14	29.2509
ENSMUSG00000045205	17423265	1434860_at	Dpy19l4	-0.136979	7.82738	-4.53714	3.56829e-05	0.000916349	1.99158
ENSMUSG00000045211	17301796	1435902_at	Nudt18	-0.187572	8.69835	-5.52821	1.15645e-06	6.49168e-05	5.28147
ENSMUSG00000045294	17435584	1454671_at	Insig1	-0.282713	8.38561	-5.35441	2.13564e-06	0.000103635	4.69091
ENSMUSG00000045314	17449800	1438408_at	Sowahb	0.205618	7.647	5.13068	4.67384e-06	0.000192154	3.93796
ENSMUSG00000045349	17420447	1436100_at	Sh2d5	0.155061	8.84026	5.29297	2.65013e-06	0.00012279	4.48327
ENSMUSG00000045594	17522736	1416205_at	Glb1	-0.155112	7.11612	-5.1049	5.11263e-06	0.000200768	3.85179
ENSMUSG00000046546	17324637	1426734_at	Fam43a	0.229497	7.15481	4.84935	1.23622e-05	0.000405453	3.005
ENSMUSG00000046562	17451661	1460688_s_at	Unc119b	0.155627	7.74513	5.19065	3.79174e-06	0.000164378	4.1389
ENSMUSG00000046603	17523457	1455118_at	Tcaim	-0.175097	7.84825	-5.41914	1.70024e-06	8.70701e-05	4.91033
ENSMUSG00000046667	17411892	1435158_at	Rbm12b1	0.277116	5.62017	3.59099	0.000747483	0.00975516	-0.88661
ENSMUSG00000046743	17397185	1460574_at	Fat4	-0.184073	6.41247	-4.0931	0.00015426	0.00281428	0.599638
ENSMUSG00000047044	17358043	1423879_at	D030056L22Rik	0.142862	7.84751	3.58704	0.000756529	0.00982926	-0.897865
ENSMUSG00000047155	17428441	1441662_at	Cyp4x1	-0.23131	7.23639	-4.40512	5.54634e-05	0.00125599	1.57117
ENSMUSG00000047246	17291195	1452540_a_at	Hist1h2be	0.266084	6.13103	4.43071	5.0938e-05	0.00118948	1.65224
ENSMUSG00000047363	17369256	1430168_at	Cstad	-0.46832	5.82131	-4.53816	3.55604e-05	0.000915889	1.99486
ENSMUSG00000047379	17356339	1452346_at	B4gat1	-0.159904	9.75206	-5.11401	4.95323e-06	0.00019897	3.8822
ENSMUSG00000047466	17355524	1436446_at	8030462N17Rik	0.249388	7.86432	5.74863	5.28491e-07	3.25915e-05	6.03631
ENSMUSG00000047613	17422269	1454682_at	A430005L14Rik	0.147941	7.93149	3.85919	0.000325445	0.00503519	-0.105686
ENSMUSG00000047904	17257962	1422256_at	Sstr2	0.185816	7.95079	4.67587	2.23411e-05	0.000647818	2.43875
ENSMUSG00000048001	17422443	1423146_at	Hes5	-0.268491	6.64099	-4.56817	3.21473e-05	0.000850494	2.09116
ENSMUSG00000048218	17320967	1434601_at	Amigo2	0.183592	6.11037	3.98089	0.000221207	0.00370384	0.258642
ENSMUSG00000048285	17276020	1451264_at	Frmd6	0.178471	7.95848	4.35823	6.47982e-05	0.00140919	1.4231
ENSMUSG00000048445	17273394	1429852_at	Ccdc57	-0.26037	5.56875	-3.78333	0.000412882	0.0060482	-0.329726
ENSMUSG00000048489	17462145	1433837_at	8430408G22Rik	0.368657	5.97708	5.39651	1.84146e-06	9.16232e-05	4.83353
ENSMUSG00000048701	17234116	1428311_at	Ccdc6	0.169098	8.7265	6.04412	1.83654e-07	1.31824e-05	7.05645
ENSMUSG00000048878	17257085	1425937_a_at	Hexim1	0.242625	7.90779	6.10533	1.47422e-07	1.07581e-05	7.2687
ENSMUSG00000049086	17368171	1428669_at	Bmyc	-0.13459	9.21027	-5.1277	4.72275e-06	0.000192359	3.92796
ENSMUSG00000049612	17266586	1418212_at	Omg	-0.203666	9.9628	-6.30232	7.2576e-08	5.9397e-06	7.95345
ENSMUSG00000049624	17529076	1429116_at	Slc17a5	-0.147421	7.97395	-4.70673	2.01181e-05	0.000597201	2.53895
ENSMUSG00000049649	17430962	1460275_at	Gpr3	0.355307	6.73607	7.3684	1.54765e-09	3.01173e-07	11.6755
ENSMUSG00000049796	17404296	1457984_at	Crh	0.497596	6.51084	6.01325	2.05158e-07	1.43726e-05	6.94952
ENSMUSG00000049892	17263511	1423619_at	Rasd1	0.295772	7.05969	5.14971	4.37404e-06	0.00018327	4.00164
ENSMUSG00000050002	17287869	1424496_at	Idnk	0.142453	8.13214	4.5008	4.03073e-05	0.00100649	1.87534
ENSMUSG00000050052	17507673	1428357_at	Tdrp	-0.12517	6.92373	-3.6394	0.000644642	0.00860538	-0.74801
ENSMUSG00000050074	17522209	1435999_at	Spink8	0.191775	6.81437	3.93952	0.00025238	0.00410036	0.134125
ENSMUSG00000050121	17364588	1435854_at	Opalin	-0.552856	8.3942	-12.8699	1.57003e-17	3.70244e-14	29.3211
ENSMUSG00000050211	17390079	1429862_at	Pla2g4e	-0.51932	6.26836	-8.11993	1.04618e-10	3.3931e-08	14.2812
ENSMUSG00000050248	17437019	1429447_at	Evc2	0.185545	7.36638	4.54722	3.44937e-05	0.000896108	2.02392
ENSMUSG00000050410	17344336	1423809_at	Tcf19	-0.194069	6.2542	-4.27396	8.55607e-05	0.00176711	1.1588
ENSMUSG00000050423	17286568	1428923_at	Ppp1r3g	0.402281	6.44033	7.89955	2.2976e-10	6.41064e-08	13.5206
ENSMUSG00000050534	17226364	1422196_at	Htr5b	0.335078	5.85632	4.66959	2.2822e-05	0.00065741	2.41839
ENSMUSG00000050711	17224730	1450708_at	Scg2	0.175849	10.8095	4.3626	6.3868e-05	0.00139823	1.43686
ENSMUSG00000051041	17481550	1455663_at	Olfml1	-0.217936	6.57258	-3.60669	0.000712516	0.00938272	-0.84177
ENSMUSG00000051242	17349894	1422640_at	Pcdhb9	-0.209473	6.86741	-3.93514	0.000255912	0.00413369	0.121007
ENSMUSG00000051256	17461677	1417064_at	Jagn1	0.168935	8.66426	5.99655	2.17816e-07	1.49273e-05	6.89171
ENSMUSG00000051335	17292117	1455599_at	Gfod1	0.374172	9.31992	8.9496	5.5994e-12	3.50242e-09	17.1081
ENSMUSG00000051403	17487276	1451403_at	Ppp1r37	0.154888	9.12176	4.04393	0.000180752	0.00315599	0.449614
ENSMUSG00000051703	17214578	1455192_at	Tmem198	0.212871	7.94531	5.10562	5.09995e-06	0.000200768	3.85417
ENSMUSG00000051736	17240239	1460553_at	Fam229b	-0.157249	7.04253	-3.69101	0.000549963	0.00763237	-0.599064
ENSMUSG00000051989	17327223	1417402_at	Smim11	0.150063	7.92158	4.1861	0.000114071	0.00220999	0.88574
ENSMUSG00000052229	17353267	1456833_at	Gpr17	0.19122	8.05563	3.81069	0.000379009	0.00568319	-0.249182
ENSMUSG00000052397	17340609	1450850_at	Ezr	0.250433	8.49762	7.33775	1.72837e-09	3.29028e-07	11.5687
ENSMUSG00000052566	17503300	1419350_at	Hook2	-0.295451	6.06434	-5.11959	4.85793e-06	0.000196564	3.90086
ENSMUSG00000052837	17511259	1415899_at	Junb	0.303512	7.29788	3.9352	0.000255865	0.00413369	0.121179
ENSMUSG00000053070	17523898	1443934_at	9230110C19Rik	0.352597	6.14348	6.22505	9.58557e-08	7.49472e-06	7.68458
ENSMUSG00000053414	17326964	1418260_at	Hunk	-0.299597	7.727	-8.3376	4.82619e-11	1.76096e-08	15.0289
ENSMUSG00000053475	17370735	1418424_at	Tnfaip6	0.226715	6.94452	4.99876	7.38848e-06	0.000267359	3.49839
ENSMUSG00000053550	17485943	1444046_at	Shisa7	0.154902	7.75626	3.67318	0.000581047	0.00795036	-0.650643
ENSMUSG00000053552	17376278	1435044_at	Ebf4	-0.246342	5.98446	-3.93533	0.000255762	0.00413369	0.121562
ENSMUSG00000053693	17511211	1449423_at	Mast1	-0.141928	8.76701	-4.07421	0.000163959	0.00294219	0.541897
ENSMUSG00000054021	17286870	1428916_s_at	Sirt5	-0.218177	7.23405	-4.40044	5.63336e-05	0.00126816	1.55635
ENSMUSG00000054027	17236227	1427057_at	Nt5dc3	0.137633	10.0273	3.90041	0.000285717	0.00452445	0.0170547
ENSMUSG00000054309	17274448	1437852_x_at	Cpsf3	-0.120906	8.64681	-4.38881	5.85515e-05	0.00129812	1.51958
ENSMUSG00000054312	17407926	1422451_at	Mrps21	0.130929	8.63536	3.68994	0.000551779	0.00764545	-0.602157
ENSMUSG00000054619	17315002	1434150_a_at	Mettl7a1	0.284863	8.68812	7.95065	1.91393e-10	5.58675e-08	13.6973
ENSMUSG00000055148	17502440	1448890_at	Klf2	0.334862	6.95382	6.69478	1.76115e-08	2.05632e-06	9.32274
ENSMUSG00000055407	17480515	1422550_a_at	Map6	0.314648	7.64166	7.23989	2.4597e-09	4.22344e-07	11.2273
ENSMUSG00000055485	17393637	1456634_at	Soga1	-0.316501	6.26016	-4.63723	2.5465e-05	0.000720053	2.31368
ENSMUSG00000055633	17473459	1429634_at	Zfp580	-0.143601	7.59042	-4.26551	8.79712e-05	0.00180413	1.13241
ENSMUSG00000055805	17257100	1450212_at	Fmnl1	0.245867	7.11472	4.10158	0.000150092	0.00276126	0.625578
ENSMUSG00000055932	17503784	1430829_s_at	Fto	-0.109727	9.63972	-3.95241	0.000242234	0.00397236	0.172869
ENSMUSG00000056185	17361638	1433449_at	Snx32	-0.120027	8.53127	-3.87472	0.00030989	0.00484339	-0.0595281
ENSMUSG00000056267	17520687	1422653_at	Cep70	-0.161766	7.18522	-4.09678	0.000152436	0.00279646	0.6109
ENSMUSG00000056367	17435505	1435605_at	Actr3b	-0.157729	9.8117	-5.20451	3.61256e-06	0.000158971	4.18542
ENSMUSG00000056459	17282008	1453175_at	Zbtb25	-0.246259	6.87192	-4.03342	0.00018696	0.00322284	0.417668
ENSMUSG00000056481	17356369	1417439_at	Cd248	-0.261019	5.95398	-3.68569	0.000559066	0.00770983	-0.614468
ENSMUSG00000056749	17292634	1418932_at	Nfil3	0.41426	6.28488	7.11971	3.79498e-09	6.0423e-07	10.8077
ENSMUSG00000057060	17506923	1456764_at	Slc35f3	0.126161	8.371	4.34923	6.67577e-05	0.00143989	1.39476
ENSMUSG00000057101	17474880	1428170_at	Zfp180	0.219248	8.12594	4.41604	5.34866e-05	0.00122293	1.60574
ENSMUSG00000057193	17515145	1438559_x_at	Slc44a2	-0.169487	7.46391	-4.39523	5.73164e-05	0.00128527	1.53988
ENSMUSG00000057469	17274202	1448835_at	E2f6	0.141976	8.23333	4.14575	0.000130077	0.00246023	0.761205
ENSMUSG00000057963	17283463	1426733_at	Itpk1	0.152891	9.22371	5.21986	3.42379e-06	0.000153189	4.23701
ENSMUSG00000058444	17528053	1455941_s_at	Map2k5	-0.153434	8.54062	-4.48183	4.29492e-05	0.00104184	1.81481
ENSMUSG00000058886	17497854	1448446_at	Deaf1	-0.113944	8.07295	-4.25477	9.11274e-05	0.00184723	1.09892
ENSMUSG00000059013	17369952	1415886_at	Sh2d3c	-0.130065	7.09506	-4.053	0.000175554	0.00308699	0.477224
ENSMUSG00000059277	17498199	1418802_at	R74862	-0.183636	6.71517	-3.95814	0.000237858	0.00391527	0.190083
ENSMUSG00000059540	17381112	1418107_at	Tcea2	-0.236861	7.94069	-6.24075	9.05901e-08	7.2118e-06	7.73918
ENSMUSG00000059714	17337232	1448559_at	Flot1	-0.124864	9.45965	-4.82982	1.32181e-05	0.000427127	2.94088
ENSMUSG00000059820	17526850	1438046_at	AU019823	-0.316363	6.53765	-6.99537	5.94574e-09	8.39787e-07	10.3733
ENSMUSG00000059824	17477979	1418174_at	Dbp	-0.593576	9.19939	-13.8856	7.85392e-19	6.87767e-15	32.1356
ENSMUSG00000059852	17355641	1434838_at	Kcng2	-0.183322	6.50124	-3.61923	0.000685725	0.00908441	-0.805885
ENSMUSG00000060257	17377661	1440931_at	Scrt2	0.191167	6.61693	4.06419	0.00016934	0.00299577	0.511332
ENSMUSG00000060639	17291053	1422948_s_at	Hist1h4i	0.317493	4.99258	3.81558	0.000373243	0.00562563	-0.234752
ENSMUSG00000060862	17431642	1455187_at	Zbtb40	0.439402	6.34933	7.1819	3.03208e-09	5.0098e-07	11.0248
ENSMUSG00000061079	17481725	1450681_at	Zfp143	0.177803	5.69266	3.65579	0.000612987	0.00825835	-0.70082
ENSMUSG00000061118	17443181	1418081_at	Dnajc30	-0.106139	9.02241	-4.54641	3.45877e-05	0.000896108	2.02132
ENSMUSG00000062619	17338196	1417348_at	2310039H08Rik	-0.178701	6.68122	-4.09056	0.000155533	0.0028316	0.591855
ENSMUSG00000062794	17524944	1443688_at	Zfp599	-0.210703	4.92249	-4.3225	7.29221e-05	0.00153504	1.31074
ENSMUSG00000062963	17229715	1416327_at	Ufc1	-0.105401	9.53876	-3.7862	0.000409194	0.00601227	-0.321286
ENSMUSG00000063049	17509274	1419111_at	Ing2	-0.16115	8.10577	-3.94908	0.000244821	0.00400363	0.162835
ENSMUSG00000063065	17483084	1427060_at	Mapk3	-0.105288	10.2925	-3.98982	0.000214985	0.00361348	0.285604
ENSMUSG00000064138	17288838	1454723_at	Fam172a	-0.160357	8.55191	-3.96448	0.0002331	0.00384418	0.209167
ENSMUSG00000064722	17389936	1457341_at	Gm25857	-0.403642	5.60073	-6.18736	1.09776e-07	8.43256e-06	7.55355
ENSMUSG00000066090	17427655	1449493_at	Insl5	0.271859	4.91681	4.43953	4.94629e-05	0.00116638	1.68023
ENSMUSG00000066357	17531217	1415770_at	Wdr6	-0.271754	9.65562	-8.38637	4.06013e-11	1.61612e-08	15.1958
ENSMUSG00000066735	17442970	1434916_at	Vkorc1l1	-0.14382	8.36919	-4.08907	0.000156283	0.00283936	0.587298
ENSMUSG00000066829	17524958	1451566_at	Zfp810	-0.381894	7.19452	-8.02711	1.45656e-10	4.55539e-08	13.9613
ENSMUSG00000067578	17395009	1433607_at	Cbln4	0.378359	7.56263	5.17172	4.05083e-06	0.00017304	4.07539
ENSMUSG00000069171	17294547	1418157_at	Nr2f1	-0.177747	9.12692	-4.10414	0.000148852	0.0027442	0.633441
ENSMUSG00000069763	17255058	1449533_at	Tmem100	0.19666	7.15033	3.73765	0.000476002	0.00675583	-0.463456
ENSMUSG00000069920	17512337	1435468_at	B3gnt9	-0.328424	5.2308	-4.97097	8.13346e-06	0.000290713	3.40625
ENSMUSG00000070305	17516707	1435571_at	Mpzl3	0.298149	6.08647	3.77481	0.000424001	0.00615231	-0.354718
ENSMUSG00000071341	17468405	1449977_at	Egr4	0.293755	7.43046	5.6825	6.68819e-07	4.01154e-05	5.80922
ENSMUSG00000071757	17311643	1455210_at	Zhx2	0.170794	7.61448	4.856	1.20835e-05	0.000398366	3.02684
ENSMUSG00000071793	17507872	1457673_at	2610005L07Rik	0.199497	7.59616	4.17227	0.000119327	0.00228654	0.843001
ENSMUSG00000071860	17350078	1430675_at	2900055J20Rik	-0.279486	8.55939	-6.40947	4.9325e-08	4.36302e-06	8.32678
ENSMUSG00000072572	17299663	1443163_at	Slc39a2	0.285013	6.0851	3.82735	0.000359713	0.00545928	-0.199989
ENSMUSG00000072872	17469463	1421111_at	Rybp	0.143406	9.60629	4.77161	1.61294e-05	0.000506254	2.75034
ENSMUSG00000072966	17537839	1434073_at	Gprasp2	-0.117343	9.72782	-4.00012	0.000208019	0.00351665	0.316735
ENSMUSG00000073139	17542167	1435228_at	BC023829	0.168441	9.09761	6.63623	2.1759e-08	2.44287e-06	9.11819
ENSMUSG00000073676	17212882	1422579_at	Hspe1	0.16142	8.26301	4.69052	2.12571e-05	0.00062257	2.4863
ENSMUSG00000073680	17433888	1436974_at	Tmem88b	-0.220242	8.49445	-5.6385	7.82074e-07	4.53551e-05	5.6584
ENSMUSG00000074170	17489905	1424671_at	Plekhf1	0.243014	7.10162	4.7003	2.05626e-05	0.000608333	2.51805
ENSMUSG00000074211	17489035	1433936_at	Sdhaf1	-0.159417	7.70338	-5.03336	6.55447e-06	0.000244245	3.61331
ENSMUSG00000074637	17396878	1416967_at	Sox2	-0.18377	8.81868	-5.08683	5.44417e-06	0.000211887	3.79146
ENSMUSG00000074738	17422659	1427230_at	B930041F14Rik	-0.126766	7.94422	-4.50054	4.03422e-05	0.00100649	1.87452
ENSMUSG00000074749	17377268	1455558_at	Kiz	-0.194039	7.39876	-3.68583	0.000558829	0.00770983	-0.61407
ENSMUSG00000074862	17235783	1436264_at	BC025920	-0.262068	5.20622	-3.96735	0.000230974	0.00383802	0.217824
ENSMUSG00000074874	17293348	1452352_at	Ctla2b	0.364892	4.52714	6.44194	4.38742e-08	4.17299e-06	8.44001
ENSMUSG00000075334	17385365	1422552_at	Rprm	-0.185188	8.79046	-4.42752	5.14813e-05	0.00118948	1.64213
ENSMUSG00000075478	17309360	1428089_at	Slitrk1	-0.170199	10.2608	-5.99029	2.22758e-07	1.51216e-05	6.87005
ENSMUSG00000075602	17318083	1417185_at	Ly6a	0.276231	9.99684	4.38824	5.86629e-05	0.00129812	1.51777
ENSMUSG00000076439	17344822	1448768_at	Mog	-0.192011	8.69213	-4.36407	6.35565e-05	0.0013949	1.44151
ENSMUSG00000078201	17367876	1426277_at	Tmem203	-0.192251	7.26332	-4.75605	1.70089e-05	0.000528181	2.69953
ENSMUSG00000078570	17429880	1455545_at	1110065P20Rik	-0.120444	8.73083	-4.27024	8.66142e-05	0.00178047	1.14718
ENSMUSG00000078670	17479183	1434273_at	Fam174b	0.140215	8.16357	4.40955	5.46536e-05	0.00124312	1.58518
ENSMUSG00000078681	17478942	1423951_at	Tm2d3	0.145436	9.13474	4.3833	5.96321e-05	0.00131536	1.50217
ENSMUSG00000078851	17250178	1435866_s_at	Hist3h2a	0.153609	7.53464	3.78322	0.000413021	0.0060482	-0.330042
ENSMUSG00000079450	17537379	1439279_at	Cldn34c1	-0.245768	5.98154	-4.74106	1.79001e-05	0.000546171	2.65067
ENSMUSG00000081058	17400555	1422155_at	Hist2h3c2	0.407854	6.23451	6.44254	4.37801e-08	4.17299e-06	8.44208
ENSMUSG00000082226	17548810	1445503_at	Gm715	-0.261227	6.60814	-4.23396	9.75597e-05	0.00195499	1.03414
ENSMUSG00000084898	17412705	1440361_at	Gm12371	-0.412917	5.87313	-5.50328	1.26311e-06	6.89201e-05	5.19649
ENSMUSG00000085084	17411401	1439684_at	4930570G19Rik	-0.298576	5.16833	-4.22176	0.000101533	0.00202074	0.996237
ENSMUSG00000085501	17273059	1436633_at	Gm11772	-0.259997	5.62958	-3.89177	0.000293636	0.00464146	-0.00873039
ENSMUSG00000085891	17533350	1458164_at	Gm14634	-0.177425	5.79228	-4.15707	0.000125376	0.00238161	0.796105
ENSMUSG00000085953	17396658	1457850_at	Gm15496	-0.336528	4.49211	-4.01517	0.000198227	0.00337063	0.36232
ENSMUSG00000086013	17464248	1436060_at	Gm15706	-0.237123	7.35695	-6.33754	6.39262e-08	5.38271e-06	8.07612
ENSMUSG00000086118	17393549	1457496_at	Gm14169	0.219796	5.64637	4.5975	2.91221e-05	0.000787105	2.18551
ENSMUSG00000086370	17543795	1438838_at	Ftx	0.157085	7.69514	3.6624	0.000600652	0.00817624	-0.681761
ENSMUSG00000086645	17329769	1446154_at	Gm15743	-0.309637	5.79504	-3.71976	0.00050317	0.00706132	-0.515592
ENSMUSG00000089832	17488221	1424174_at	Shkbp1	0.135757	7.55118	4.28151	8.34643e-05	0.00173198	1.18238
ENSMUSG00000090470	17520667	1429818_at	Prr23a3	0.263322	3.95969	3.74027	0.000472133	0.0067118	-0.455789
ENSMUSG00000090877	17344126	1427127_x_at	Hspa1b	0.44809	7.45528	5.80134	4.37904e-07	2.75879e-05	6.21768
ENSMUSG00000091475	17334694	1452980_at	2810468N07Rik	-0.254206	7.77929	-5.04733	6.24452e-06	0.000238791	3.6598
ENSMUSG00000091971	17344132	1452388_at	Hspa1a	0.227775	7.17058	3.9408	0.000251348	0.0040988	0.137993
ENSMUSG00000092492	17414966	1446321_at	B230208B08Rik	-0.255821	6.40486	-4.85558	1.21007e-05	0.000398366	3.02548
ENSMUSG00000093904	17542725	1435534_a_at	Tomm20	-0.121811	10.4797	-4.14605	0.00012995	0.00246023	0.762134
ENSMUSG00000094626	17470433	1419224_at	Cecr6	0.138529	8.42019	3.58634	0.000758141	0.00983562	-0.899857
ENSMUSG00000096210	17312882	1423702_at	H1f0	-0.15571	10.0181	-5.21945	3.4287e-06	0.000153189	4.23563
ENSMUSG00000096847	17345180	1434199_at	Tmem151b	0.202795	8.11037	6.43035	4.5747e-08	4.17299e-06	8.39959
ENSMUSG00000097023	17479415	1434730_at	AI854517	-0.26974	6.98447	-6.04546	1.82772e-07	1.31824e-05	7.0611
ENSMUSG00000097061	17275887	1434166_at	9330151L19Rik	-0.21267	7.50848	-5.108	5.05785e-06	0.000200768	3.86213
ENSMUSG00000097062	17259435	1457279_at	Gm17586	-0.314822	5.56025	-5.50501	1.25544e-06	6.89201e-05	5.20236
ENSMUSG00000097123	17424054	1458397_at	Gm6297	-0.25984	4.56205	-3.7819	0.000414718	0.00605281	-0.333899
ENSMUSG00000097166	17463347	1453309_at	9330179D12Rik	-0.295345	4.83511	-5.74953	5.2678e-07	3.25915e-05	6.03943
ENSMUSG00000097415	17492239	1433935_at	AU020206	-0.175019	5.75228	-3.85177	0.00033313	0.00511793	-0.127679
ENSMUSG00000097462	17461060	1436435_at	9530026P05Rik	-0.22945	4.18621	-3.7346	0.00048053	0.00680906	-0.472351
ENSMUSG00000097574	17519644	1435704_at	C920006O11Rik	-0.356969	5.6472	-6.43455	4.50597e-08	4.17299e-06	8.41423
ENSMUSG00000100147	17220370	1438044_at	1700047M11Rik	-0.289614	6.58347	-4.99911	7.37953e-06	0.000267359	3.49956
ENSMUSG00000100891	17288948	1431614_at	2810049E08Rik	-0.393612	5.69052	-5.56892	1.00113e-06	5.6928e-05	5.42042
ENSMUSG00000101856	17435503	1440953_at	1700096K18Rik	-0.254175	4.44599	-4.04468	0.000180313	0.00315599	0.451915
ENSMUSG00000102101	17331019	1449304_at	Zbtb11os1	-0.247592	6.55908	-4.56444	3.25534e-05	0.000853503	2.07917
ENSMUSG00000105843	17398912	1435119_at	Gm42644	0.722486	7.22204	8.53784	2.37651e-11	1.09532e-08	15.7131
ENSMUSG00000108591	17459654	1456779_a_at		-0.26793	6.85609	-6.5073	3.46576e-08	3.52903e-06	8.66802
ENSMUSG00000109336	17488470	1460034_at	Samd4b	0.295514	8.31053	7.62089	6.23924e-10	1.40095e-07	12.5544
