# Supplementary material for: Removal of unwanted variation reveals novel patterns of gene expression linked to sleep homeostasis in murine cortex
Source: BMC Genomics. 2016 Oct 25;17(Suppl 8):727. doi: 10.1186/s12864-016-3065-8 (PMC5088519; doi:10.1186/s12864-016-3065-8)
Supplement: Additional file 4: — Differential expression after sleep deprivation and all time point of recovery sleep following RUV normalization. (XLSX 179 kb) [file 12864_2016_3065_MOESM4_ESM.xlsx]

## Sheet: SD
Affymetrix Probeset ID	Ensembl ID	MGI Symbol	logFC	AveExpr	t	P.Value	adj.P.Val	B
17440538	ENSMUSG00000033316	Galnt9	0.661285	8.73143	12.3103	5.64467e-17	1.85128e-12	27.5553
17335467	NA	NA	0.997864	7.95316	10.5029	2.05009e-14	3.36183e-10	22.1462
17395009	ENSMUSG00000067578	Cbln4	0.732248	7.18325	10.2149	5.4459e-14	4.60576e-10	21.2405
17451356	ENSMUSG00000042216	Sgsm1	0.743272	8.43198	10.2058	5.61729e-14	4.60576e-10	21.2117
17288677	ENSMUSG00000021587	Pcsk1	0.474024	8.65854	9.72197	2.96661e-13	1.94592e-09	19.6635
17549264	NA	NA	-0.401909	10.1346	-9.59922	4.54392e-13	2.17672e-09	19.2659
17225506	ENSMUSG00000055866	Per2	0.578636	7.76227	9.59285	4.64586e-13	2.17672e-09	19.2452
17387485	ENSMUSG00000034075	Zdhhc5	0.286169	9.74017	9.14516	2.23119e-12	9.14705e-09	17.7783
17513297	ENSMUSG00000031758	Cdyl2	0.529522	7.94369	9.08573	2.75223e-12	1.00294e-08	17.5818
17515617	ENSMUSG00000034275	Igsf9b	0.510671	9.20218	8.9074	5.17661e-12	1.58691e-08	16.9896
17507374	ENSMUSG00000038894	Irs2	0.691137	8.40265	8.89958	5.32245e-12	1.58691e-08	16.9636
17289137	ENSMUSG00000007617	Homer1	0.564054	9.72411	8.74146	9.34384e-12	2.30943e-08	16.4354
17413191	ENSMUSG00000036052	Dnajb5	0.628408	8.82689	8.7389	9.42924e-12	2.30943e-08	16.4269
17280054	ENSMUSG00000020601	Trib2	0.589314	7.62126	8.72643	9.85823e-12	2.30943e-08	16.3851
17360348	ENSMUSG00000034765	Dusp5	0.882022	6.78821	8.52704	2.01131e-11	4.39767e-08	15.7151
17358905	ENSMUSG00000041180	Hectd2	0.354406	8.43366	8.48877	2.30722e-11	4.72936e-08	15.586
17213608	ENSMUSG00000025964	Adam23	-0.292505	10.3484	-8.37932	3.41848e-11	6.37178e-08	15.2162
17332804	ENSMUSG00000023805	Synj2	0.342454	8.61412	8.373	3.49703e-11	6.37178e-08	15.1948
17301718	ENSMUSG00000033730	Egr3	0.812276	8.77552	8.25914	5.2696e-11	9.09615e-08	14.8088
17544939	ENSMUSG00000031431	Tsc22d3	0.532321	6.7504	8.24165	5.61255e-11	9.20375e-08	14.7494
17289372	ENSMUSG00000041773	Enc1	0.266704	11.5115	8.18006	7.00946e-11	1.09471e-07	14.54
17423321	ENSMUSG00000049225	Pdp1	0.347882	10.5946	8.08869	9.75202e-11	1.45381e-07	14.2289
17328625	ENSMUSG00000022769	Sdf2l1	0.617986	7.17544	8.07497	1.02483e-10	1.46137e-07	14.1821
17330410	ENSMUSG00000022799	Arhgap31	0.4327	8.00248	7.96269	1.53899e-10	2.10309e-07	13.7987
17295136	ENSMUSG00000021676	Iqgap2	0.498159	8.9062	7.93276	1.7154e-10	2.20857e-07	13.6963
17218060	ENSMUSG00000032487	Ptgs2	0.704073	8.23716	7.92712	1.75086e-10	2.20857e-07	13.677
17370103	ENSMUSG00000026864	Hspa5	0.455014	9.51812	7.89704	1.95275e-10	2.31913e-07	13.5741
17503446	ENSMUSG00000031700	Gpt2	0.359348	8.61268	7.89323	1.97992e-10	2.31913e-07	13.5611
17514871	ENSMUSG00000001774	Chordc1	0.362123	9.6829	7.86131	2.22312e-10	2.5142e-07	13.4517
17297759	NA	NA	0.597462	8.47548	7.77351	3.05842e-10	3.34357e-07	13.1507
17313998	ENSMUSG00000023272	Creld2	0.377684	8.19448	7.70332	3.94791e-10	4.16429e-07	12.9097
17436237	ENSMUSG00000029135	Fosl2	0.654317	7.57315	7.69542	4.0631e-10	4.16429e-07	12.8825
17472955	ENSMUSG00000030306	Tmtc1	-0.279987	9.83328	-7.67746	4.33756e-10	4.27905e-07	12.8208
17374077	ENSMUSG00000048482	Bdnf	0.478844	6.20741	7.66526	4.53446e-10	4.27905e-07	12.7788
17430609	ENSMUSG00000023232	Serinc2	0.841201	6.16332	7.64846	4.82055e-10	4.27905e-07	12.7211
17297801	NA	NA	0.575628	10.1371	7.64601	4.86364e-10	4.27905e-07	12.7127
17297833	NA	NA	0.575628	10.1371	7.64601	4.86364e-10	4.27905e-07	12.7127
17443519	ENSMUSG00000037428	Vgf	0.472987	9.14832	7.64074	4.95789e-10	4.27905e-07	12.6945
17283155	ENSMUSG00000051166	Eml5	0.308964	9.81504	7.61812	5.38368e-10	4.5274e-07	12.6167
17245481	ENSMUSG00000025795	Rassf3	-0.516482	7.93546	-7.59133	5.93576e-10	4.86688e-07	12.5245
17461414	ENSMUSG00000030103	Bhlhe40	0.50237	9.97934	7.56066	6.63762e-10	5.30961e-07	12.4189
17214735	ENSMUSG00000054976	Nyap2	-0.332591	8.36089	-7.51938	7.71553e-10	6.02491e-07	12.2767
17481863	ENSMUSG00000038244	Mical2	0.460826	11.1042	7.50392	8.16328e-10	6.22631e-07	12.2234
17231252	ENSMUSG00000016179	Camk1g	0.574965	8.51873	7.45437	9.78039e-10	7.29017e-07	12.0526
17263511	ENSMUSG00000049892	Rasd1	0.772825	5.60918	7.44211	1.02282e-09	7.45454e-07	12.0103
17261825	ENSMUSG00000042032	Mat2b	-0.310768	9.27927	-7.40204	1.18387e-09	8.28329e-07	11.872
17487211	ENSMUSG00000003545	Fosb	0.79784	5.84182	7.40131	1.18704e-09	8.28329e-07	11.8695
17427661	ENSMUSG00000035126	Wdr78	0.374321	7.48465	7.37712	1.29665e-09	8.85961e-07	11.786
17288812	ENSMUSG00000071252	2210408I21Rik	-0.296416	8.65446	-7.34691	1.4479e-09	9.69115e-07	11.6817
17295907	ENSMUSG00000021710	Nln	-0.321982	8.61718	-7.33595	1.50701e-09	9.88507e-07	11.6438
17444498	ENSMUSG00000059991	Nptx2	0.579981	7.85056	7.31029	1.65509e-09	1.06435e-06	11.5552
17480102	ENSMUSG00000030616	Sytl2	-0.429208	9.4225	-7.29441	1.75397e-09	1.10625e-06	11.5003
17316690	ENSMUSG00000037465	Klf10	0.754714	8.21859	7.28486	1.81626e-09	1.12392e-06	11.4673
17285438	ENSMUSG00000041324	Inhba	0.842613	7.00295	7.23406	2.18676e-09	1.32813e-06	11.2917
17526937	ENSMUSG00000037112	Sik2	0.34097	8.62505	7.22049	2.29793e-09	1.36643e-06	11.2448
17364588	ENSMUSG00000050121	Opalin	-0.511992	7.55441	-7.21633	2.33315e-09	1.36643e-06	11.2304
17345293	ENSMUSG00000023951	Vegfa	0.3664	9.26157	7.1996	2.48032e-09	1.42714e-06	11.1726
17390079	ENSMUSG00000050211	Pla2g4e	-0.59046	7.17423	-7.17939	2.67051e-09	1.51008e-06	11.1027
17292117	ENSMUSG00000051335	Gfod1	0.387659	8.69622	7.15701	2.89823e-09	1.61107e-06	11.0253
17223080	ENSMUSG00000042807	Hecw2	-0.34416	9.0218	-7.1289	3.21194e-09	1.74941e-06	10.928
17274249	ENSMUSG00000020571	Pdia6	0.354134	9.94692	7.12536	3.25377e-09	1.74941e-06	10.9158
17244435	ENSMUSG00000097164	Cep83os	-0.344742	8.71505	-7.08225	3.80947e-09	1.98663e-06	10.7666
17218044	ENSMUSG00000035131	Brinp3	-0.340971	9.82388	-7.08177	3.81614e-09	1.98663e-06	10.7649
17257100	ENSMUSG00000055805	Fmnl1	0.510014	8.89087	7.05454	4.21578e-09	2.16039e-06	10.6707
17262551	ENSMUSG00000020387	Jade2	0.387082	8.18457	7.03641	4.50484e-09	2.273e-06	10.6079
17236882	ENSMUSG00000019960	Dusp6	0.697733	9.3158	7.00676	5.02083e-09	2.49497e-06	10.5053
17278188	ENSMUSG00000021203	Otub2	0.481054	6.70162	6.99952	5.15558e-09	2.52369e-06	10.4802
17412705	NA	Gm12371	-0.516093	8.2032	-6.93807	6.45517e-09	3.11339e-06	10.2674
17516469	ENSMUSG00000032010	Usp2	-0.277999	9.67376	-6.90358	7.3234e-09	3.48095e-06	10.1479
17332766	ENSMUSG00000034265	Zdhhc14	0.327719	9.67182	6.88891	7.72705e-09	3.62034e-06	10.0972
17416540	ENSMUSG00000028613	Lrp8	0.32444	8.78951	6.85274	8.82002e-09	4.07423e-06	9.9719
17449989	ENSMUSG00000029333	Rasgef1b	-0.402524	9.57621	-6.83898	9.27551e-09	4.22512e-06	9.92422
17466687	ENSMUSG00000029822	Osbpl3	0.337364	8.58716	6.83468	9.42264e-09	4.23335e-06	9.90932
17243738	ENSMUSG00000020048	Hsp90b1	0.257525	11.4689	6.81171	1.02483e-08	4.54209e-06	9.82979
17467316	ENSMUSG00000036390	Gadd45a	0.498927	7.27959	6.78873	1.11471e-08	4.87457e-06	9.75018
17530348	ENSMUSG00000032560	Dnajc13	-0.20101	9.39319	-6.75769	1.24873e-08	5.38876e-06	9.64268
17343263	ENSMUSG00000024042	Sik1	0.753057	7.26171	6.71317	1.46953e-08	6.25923e-06	9.4885
17352265	ENSMUSG00000024647	Cbln2	0.362038	8.37988	6.7096	1.48884e-08	6.26018e-06	9.47613
17500535	ENSMUSG00000031530	Dusp4	0.668454	6.42246	6.70183	1.53172e-08	6.35896e-06	9.44924
17235211	ENSMUSG00000035621	Midn	0.495819	7.71333	6.69629	1.56306e-08	6.40794e-06	9.43006
17550440	ENSMUSG00000097545	Mir124a-1hg	0.342808	9.23447	6.6848	1.63013e-08	6.54693e-06	9.39027
17226387	ENSMUSG00000036815	Dpp10	-0.189234	10.5815	-6.68367	1.63688e-08	6.54693e-06	9.38635
17341455	ENSMUSG00000002617	Zfp40	-0.376971	7.90635	-6.62877	2.00066e-08	7.88514e-06	9.19629
17406221	ENSMUSG00000033910	Gucy1a3	-0.290553	9.88322	-6.6262	2.01955e-08	7.88514e-06	9.18739
17293059	ENSMUSG00000014164	Klhl3	0.316037	8.61389	6.59784	2.24009e-08	8.64332e-06	9.08922
17226829	ENSMUSG00000059149	Mfsd4	-0.375396	9.02206	-6.57858	2.40347e-08	9.16588e-06	9.02255
17392123	ENSMUSG00000039913	Pak7	-0.349337	9.34709	-6.56314	2.5429e-08	9.48519e-06	8.96913
17428441	ENSMUSG00000047155	Cyp4x1	-0.363482	7.9093	-6.56291	2.54504e-08	9.48519e-06	8.96834
17429632	ENSMUSG00000028655	Mfsd2a	0.502018	8.66579	6.49209	3.2964e-08	1.21474e-05	8.72331
17349514	ENSMUSG00000038418	Egr1	0.858214	9.1126	6.48883	3.3358e-08	1.2156e-05	8.71205
17274092	NA	NA	-0.822457	4.57739	-6.47995	3.44577e-08	1.24188e-05	8.68133
17234896	NA	NA	-0.363755	8.7271	-6.47694	3.4838e-08	1.24194e-05	8.67093
17488735	ENSMUSG00000037239	Spred3	0.440489	8.80661	6.46745	3.60665e-08	1.27191e-05	8.6381
17302724	ENSMUSG00000022136	Dnajc3	0.334958	9.2477	6.46408	3.65131e-08	1.27396e-05	8.62645
17247519	ENSMUSG00000045671	Spred2	0.352403	9.54106	6.42931	4.14534e-08	1.4311e-05	8.50624
17356356	ENSMUSG00000024883	Rin1	0.41076	7.73013	6.39711	4.66204e-08	1.59272e-05	8.39496
17302113	ENSMUSG00000022012	Enox1	0.272214	8.72261	6.38613	4.85255e-08	1.64071e-05	8.35703
17423756	ENSMUSG00000040183	Ankrd6	0.383244	8.28134	6.37773	5.00343e-08	1.67447e-05	8.32802
17492619	ENSMUSG00000030528	Blm	-0.326642	6.6745	-6.36686	5.20588e-08	1.72462e-05	8.29045
17286818	ENSMUSG00000021366	Hivep1	0.311974	9.14622	6.36229	5.29326e-08	1.73603e-05	8.27468
17282743	ENSMUSG00000021253	Tgfb3	0.388322	7.46373	6.33361	5.87668e-08	1.90829e-05	8.17563
17402193	ENSMUSG00000039831	Arhgap29	-0.309518	8.39369	-6.33	5.95446e-08	1.91459e-05	8.16318
17257085	ENSMUSG00000048878	Hexim1	0.295607	9.04842	6.3185	6.20953e-08	1.97722e-05	8.12344
17378640	ENSMUSG00000061689	Dlgap4	0.269931	9.39335	6.30232	6.58657e-08	2.07711e-05	8.0676
17381630	ENSMUSG00000026773	Pfkfb3	0.497566	6.88498	6.29828	6.68411e-08	2.0878e-05	8.05368
17404601	ENSMUSG00000027669	Gnb4	-0.304725	8.78808	-6.26182	7.63333e-08	2.36179e-05	7.92789
17315946	ENSMUSG00000044224	Dnajc21	0.383784	8.87477	6.25383	7.85874e-08	2.40881e-05	7.90032
17498502	ENSMUSG00000070348	Ccnd1	0.369037	8.22688	6.24957	7.9817e-08	2.42385e-05	7.88561
17452861	ENSMUSG00000029392	Rilpl1	0.253607	9.57265	6.24353	8.15894e-08	2.45494e-05	7.86481
17319823	NA	1700001L05Rik	-0.528043	5.92373	-6.23363	8.45849e-08	2.52194e-05	7.83066
17346715	ENSMUSG00000045036	Tmem232	-0.452125	5.66825	-6.22556	8.71072e-08	2.57374e-05	7.80282
17228349	ENSMUSG00000056708	Ier5	0.442941	7.95097	6.18251	1.01875e-07	2.98321e-05	7.65448
17466659	ENSMUSG00000029817	Tra2a	0.431215	8.90105	6.16293	1.09392e-07	3.15904e-05	7.58704
17526707	ENSMUSG00000066687	Zbtb16	0.35473	9.05669	6.16189	1.09806e-07	3.15904e-05	7.58346
17238996	ENSMUSG00000019775	Rgs17	0.294457	8.9973	6.12786	1.24264e-07	3.5439e-05	7.4663
17462145	ENSMUSG00000048489	8430408G22Rik	0.736131	5.64467	6.09658	1.39212e-07	3.93597e-05	7.35871
17544078	ENSMUSG00000031239	Itm2a	-0.353136	9.73314	-6.07877	1.48515e-07	4.16311e-05	7.29744
17222837	ENSMUSG00000018417	Myo1b	-0.291689	8.75376	-6.07528	1.50406e-07	4.18039e-05	7.28546
17289553	ENSMUSG00000042743	Sgtb	-0.24044	10.9478	-6.06769	1.54609e-07	4.2611e-05	7.25935
17282970	ENSMUSG00000007682	Dio2	0.612315	8.9348	6.04853	1.65739e-07	4.52441e-05	7.19351
17309774	ENSMUSG00000025551	Fgf14	-0.217624	10.4354	-6.04657	1.66922e-07	4.52441e-05	7.18678
17430962	ENSMUSG00000049649	Gpr3	0.505747	6.51103	6.02831	1.78349e-07	4.7594e-05	7.12406
17322927	ENSMUSG00000037972	Snn	-0.226452	9.08012	-6.02809	1.78494e-07	4.7594e-05	7.12329
17530782	ENSMUSG00000032575	Manf	0.351207	6.84854	6.01056	1.90204e-07	5.03075e-05	7.06311
17450034	ENSMUSG00000029328	Hnrnpdl	-0.24107	10.1697	-6.00226	1.96014e-07	5.14294e-05	7.03462
17284360	NA	NA	-0.47192	7.84466	-5.98572	2.08117e-07	5.41714e-05	6.97788
17466532	NA	NA	0.382672	8.00219	5.95529	2.32368e-07	6.00078e-05	6.87349
17364565	ENSMUSG00000061132	Blnk	0.373291	6.78947	5.94619	2.40153e-07	6.15335e-05	6.84229
17394483	ENSMUSG00000039671	Zmynd8	0.257813	8.87222	5.93934	2.46181e-07	6.2589e-05	6.81881
17357183	ENSMUSG00000010097	Nxf1	0.242869	9.33677	5.92936	2.55227e-07	6.38537e-05	6.78464
17445453	ENSMUSG00000092094	Zfp804b	-0.455272	7.29288	-5.92851	2.56019e-07	6.38537e-05	6.78171
17350020	NA	NA	0.434022	6.64073	5.92531	2.58997e-07	6.38537e-05	6.77076
17406205	ENSMUSG00000028005	Gucy1b3	-0.179745	10.9428	-5.92345	2.60744e-07	6.38537e-05	6.76439
17343088	ENSMUSG00000043557	Mdga1	0.478392	6.42543	5.9233	2.6089e-07	6.38537e-05	6.76386
17414408	ENSMUSG00000038630	Zkscan16	-0.299751	9.51339	-5.89896	2.84896e-07	6.92128e-05	6.68051
17510166	ENSMUSG00000031833	Mast3	0.324549	8.94559	5.89026	2.93998e-07	7.08989e-05	6.65073
17511079	ENSMUSG00000035671	Zswim4	0.39789	6.88545	5.88598	2.98578e-07	7.14778e-05	6.63609
17317983	ENSMUSG00000022602	Arc	1.44658	8.78494	5.88374	3.01011e-07	7.15381e-05	6.62841
17516450	ENSMUSG00000032012	Pvrl1	0.427679	8.61243	5.8809	3.04119e-07	7.17569e-05	6.61868
17418540	ENSMUSG00000042608	Stk40	0.411231	8.11969	5.87788	3.07447e-07	7.20239e-05	6.60837
17447254	NA	NA	-0.380807	7.70704	-5.87462	3.11095e-07	7.23617e-05	6.5972
17506991	ENSMUSG00000025810	Nrp1	0.325828	8.26522	5.86527	3.21786e-07	7.43212e-05	6.56521
17328251	ENSMUSG00000022685	Parn	-0.307438	8.49599	-5.85573	3.33067e-07	7.63887e-05	6.53259
17505215	ENSMUSG00000041308	Sntb2	0.308452	7.70889	5.85097	3.38847e-07	7.71748e-05	6.5163
17244864	ENSMUSG00000020181	Nav3	-0.230251	10.4619	-5.83538	3.58459e-07	8.10785e-05	6.46303
17432941	ENSMUSG00000041544	Ptchd2	0.386308	7.68183	5.821	3.77556e-07	8.41559e-05	6.41389
17337844	ENSMUSG00000023960	Enpp5	-0.18086	10.4777	-5.81962	3.79443e-07	8.41559e-05	6.40917
17413945	ENSMUSG00000028341	Nr4a3	0.581351	7.29483	5.81938	3.79762e-07	8.41559e-05	6.40837
17485855	ENSMUSG00000052296	Ppp6r1	0.202857	9.51345	5.79311	4.17519e-07	9.19019e-05	6.31864
17387162	ENSMUSG00000042272	Sestd1	-0.239451	9.04461	-5.77145	4.51413e-07	9.86108e-05	6.24475
17502499	ENSMUSG00000031622	Sin3b	0.225095	9.02154	5.76986	4.54012e-07	9.86108e-05	6.23932
17430680	ENSMUSG00000028909	Ptpru	0.351043	7.68976	5.76312	4.65163e-07	0.000100368	6.21635
17324835	ENSMUSG00000022797	Tfrc	-0.243187	9.10373	-5.75424	4.80293e-07	0.000102955	6.18605
17280315	ENSMUSG00000020642	Rnf144a	-0.322377	7.90002	-5.72838	5.27155e-07	0.000110762	6.09793
17295059	ENSMUSG00000021684	Pde8b	-0.215615	9.48943	-5.7278	5.28249e-07	0.000110762	6.09597
17311831	ENSMUSG00000032501	Trib1	0.634104	6.41932	5.72759	5.28649e-07	0.000110762	6.09525
17316068	ENSMUSG00000022197	Pdzd2	0.304599	7.48925	5.72513	5.33349e-07	0.000110762	6.08687
17218568	ENSMUSG00000015829	Tnr	0.249105	10.3627	5.725	5.33596e-07	0.000110762	6.08643
17208181	NA	NA	-0.802407	7.61614	-5.70606	5.71235e-07	0.000117829	6.02192
17513311	ENSMUSG00000014633	Cmc2	0.357604	7.72691	5.70244	5.78706e-07	0.000118624	6.00962
17483912	ENSMUSG00000006205	Htra1	0.248176	8.77138	5.69428	5.95942e-07	0.000121398	5.98185
17266586	ENSMUSG00000049612	Omg	-0.263378	9.10221	-5.68747	6.10705e-07	0.000123638	5.95869
17284839	ENSMUSG00000025321	Itgb8	-0.254377	9.37597	-5.67793	6.32003e-07	0.000127164	5.92625
17274415	ENSMUSG00000052632	Asap2	0.306182	8.58943	5.67349	6.42169e-07	0.000128422	5.91115
17461648	ENSMUSG00000030276	Ttll3	0.357222	6.44082	5.66951	6.51422e-07	0.000129483	5.89761
17311807	ENSMUSG00000022351	Sqle	-0.264327	9.19035	-5.66145	6.70564e-07	0.000132485	5.8702
17529699	ENSMUSG00000045414	1190002N15Rik	-0.28291	9.54349	-5.65696	6.81456e-07	0.000133831	5.85495
17256242	ENSMUSG00000037992	Rara	0.444758	6.33949	5.65029	6.97972e-07	0.000135936	5.83229
17452897	ENSMUSG00000029478	Ncor2	0.293379	9.08452	5.6493	7.00467e-07	0.000135936	5.82891
17221792	ENSMUSG00000026153	Fam135a	-0.224788	9.23729	-5.64764	7.04658e-07	0.000135945	5.82327
17329433	ENSMUSG00000022508	Bcl6	0.413487	7.66836	5.64399	7.13953e-07	0.000136637	5.81087
17518780	ENSMUSG00000032373	Car12	0.63274	6.79076	5.64296	7.16575e-07	0.000136637	5.8074
17385044	ENSMUSG00000017144	Rnd3	0.402351	7.89603	5.63941	7.25768e-07	0.00013759	5.79534
17264651	ENSMUSG00000018476	Kdm6b	0.406686	7.66772	5.60682	8.15767e-07	0.000153763	5.68473
17308525	ENSMUSG00000033487	Fndc3a	0.21459	9.62939	5.60091	8.33228e-07	0.000156156	5.66469
17403514	ENSMUSG00000036825	Ssx2ip	-0.207649	9.85812	-5.5972	8.44391e-07	0.000157349	5.6521
17516564	ENSMUSG00000032115	Hyou1	0.288932	9.4256	5.56943	9.32693e-07	0.000172822	5.55801
17249811	ENSMUSG00000020261	Slc36a1	0.330057	9.17771	5.56599	9.44283e-07	0.000173987	5.54632
17386347	ENSMUSG00000041997	Tlk1	-0.189321	10.4471	-5.56161	9.5919e-07	0.000175746	5.53151
17373616	ENSMUSG00000050587	Lrrc4c	-0.173889	9.84614	-5.55933	9.67042e-07	0.0001762	5.52379
17341963	ENSMUSG00000002504	Slc9a3r2	0.316465	8.6648	5.55644	9.77089e-07	0.000176882	5.51402
17297713	ENSMUSG00000007817	Zmiz1	0.359161	9.21742	5.55474	9.83075e-07	0.000176882	5.50824
17251583	ENSMUSG00000032807	Alox12b	0.483174	6.91664	5.55363	9.86961e-07	0.000176882	5.50451
17526929	ENSMUSG00000037971	1110032A03Rik	-0.256907	9.53507	-5.54818	1.00642e-06	0.00017939	5.48603
17372307	ENSMUSG00000027009	Itga4	-0.333368	7.27465	-5.54141	1.03108e-06	0.000182792	5.46314
17330773	ENSMUSG00000022656	Pvrl3	-0.360226	8.11757	-5.53855	1.0417e-06	0.00018368	5.45345
17491454	ENSMUSG00000047037	Nipa1	-0.205828	8.83166	-5.52808	1.08142e-06	0.000189664	5.41805
17240661	NA	NA	0.497884	5.04346	5.5256	1.09107e-06	0.000189974	5.40965
17233536	ENSMUSG00000019916	P4ha1	0.34394	9.00358	5.52465	1.09477e-06	0.000189974	5.40645
17404570	ENSMUSG00000069072	Slc7a14	0.236693	9.60095	5.49931	1.19851e-06	0.000206881	5.32082
17506249	ENSMUSG00000031822	Gse1	0.323096	7.54393	5.48758	1.24976e-06	0.000214599	5.28122
17246967	ENSMUSG00000020484	Xbp1	0.324204	8.99352	5.47928	1.28737e-06	0.000219905	5.25318
17324305	ENSMUSG00000004460	Dnajb11	0.280411	8.92082	5.47677	1.29894e-06	0.00022005	5.24472
17465971	ENSMUSG00000063455	D630045J12Rik	0.305933	9.22594	5.47619	1.30163e-06	0.00022005	5.24276
17412213	ENSMUSG00000040410	Fbxl4	-0.286743	7.26836	-5.46691	1.34544e-06	0.00022629	5.21146
17225888	ENSMUSG00000044768	D1Ertd622e	-0.258364	8.91588	-5.46203	1.36905e-06	0.000229086	5.19501
17484409	ENSMUSG00000025475	Adgra1	0.269082	9.60197	5.45241	1.41683e-06	0.000235877	5.16257
17320928	ENSMUSG00000022462	Slc38a2	0.238308	10.515	5.44621	1.44848e-06	0.000239928	5.14168
17525868	ENSMUSG00000032020	Ubash3b	0.308944	7.59901	5.44177	1.47162e-06	0.000242536	5.1267
17409792	ENSMUSG00000033377	Palmd	0.299095	8.57083	5.42936	1.53811e-06	0.000252227	5.08491
17361285	ENSMUSG00000049303	Syt12	0.390179	7.34859	5.41933	1.59407e-06	0.000260103	5.05113
17438323	NA	NA	-0.644072	7.26697	-5.41726	1.60583e-06	0.000260724	5.04418
17226489	ENSMUSG00000051590	Map3k19	0.406156	6.4667	5.41459	1.6212e-06	0.000261923	5.03517
17527666	ENSMUSG00000051243	Islr2	0.370522	6.1511	5.41198	1.63633e-06	0.000263071	5.02639
17489824	ENSMUSG00000043671	Dpy19l3	0.330302	9.1222	5.4065	1.66855e-06	0.000266943	5.00796
17216478	ENSMUSG00000026315	Serpinb8	0.485693	7.00662	5.39878	1.71499e-06	0.000273042	4.982
17278767	NA	NA	-0.31037	11.3856	-5.39559	1.73456e-06	0.000274823	4.97128
17351952	ENSMUSG00000025425	St8sia5	0.28596	10.1581	5.38127	1.8252e-06	0.000287793	4.92313
17326964	ENSMUSG00000053414	Hunk	-0.413788	7.3096	-5.37861	1.8425e-06	0.000288614	4.91422
17327544	ENSMUSG00000040605	Bace2	-0.429842	5.63794	-5.37744	1.8502e-06	0.000288614	4.91027
17516795	ENSMUSG00000032087	Dscaml1	0.225804	8.89197	5.37625	1.85806e-06	0.000288614	4.90626
17468405	ENSMUSG00000071341	Egr4	0.419643	6.93662	5.37511	1.8656e-06	0.000288614	4.90244
17249461	ENSMUSG00000036264	Fstl4	0.345007	9.1084	5.37288	1.88041e-06	0.000289539	4.89496
17443133	ENSMUSG00000040557	Wbscr27	-0.415735	6.22934	-5.36689	1.92088e-06	0.000294388	4.87484
17341069	ENSMUSG00000048826	Dact2	-0.314085	7.9264	-5.34613	2.06781e-06	0.000314733	4.80518
17394079	ENSMUSG00000035226	Rims4	0.37708	8.07144	5.34485	2.07725e-06	0.000314733	4.80087
17317086	ENSMUSG00000037343	Taf2	0.196217	9.12404	5.34415	2.08242e-06	0.000314733	4.79852
17467753	ENSMUSG00000053907	Mat2a	0.24452	10.8845	5.33996	2.11364e-06	0.000317986	4.78446
17438189	ENSMUSG00000049907	Rasl11b	-0.357528	9.27672	-5.33168	2.17666e-06	0.000325973	4.75669
17259235	ENSMUSG00000025372	Baiap2	0.234094	10.0621	5.32329	2.24235e-06	0.000334283	4.7286
17414061	ENSMUSG00000039634	Zfp189	0.398538	7.31158	5.3158	2.30273e-06	0.000341732	4.70349
17394366	ENSMUSG00000053166	Cdh22	0.264915	8.17772	5.30504	2.39221e-06	0.000353412	4.66747
17513806	ENSMUSG00000006362	Cbfa2t3	0.400838	7.24424	5.29623	2.46802e-06	0.000362976	4.63799
17425496	ENSMUSG00000055296	Tmem245	-0.246949	9.15645	-5.29295	2.49688e-06	0.000365581	4.62701
17453573	ENSMUSG00000039959	Hip1	0.266433	8.55331	5.27408	2.66941e-06	0.000389105	4.56388
17354595	ENSMUSG00000038059	Smim3	0.468448	6.75412	5.27134	2.69539e-06	0.000391153	4.55473
17444106	ENSMUSG00000029570	Lfng	0.373963	7.53206	5.25742	2.83144e-06	0.000409087	4.50821
17448595	ENSMUSG00000029211	Gabra4	-0.182667	10.5695	-5.24953	2.9115e-06	0.000418086	4.48188
17518813	ENSMUSG00000091956	C2cd4b	0.470899	5.84988	5.24878	2.91923e-06	0.000418086	4.47937
17420079	ENSMUSG00000051351	Zfp46	-0.300455	8.53846	-5.24755	2.93197e-06	0.000418086	4.47526
17512121	ENSMUSG00000036510	Cdh8	-0.197531	8.95209	-5.2443	2.96577e-06	0.000421075	4.46443
17521762	ENSMUSG00000006676	Usp19	0.265075	8.67413	5.23459	3.06931e-06	0.000433898	4.43202
17252539	ENSMUSG00000020785	Camkk1	0.276886	9.11902	5.21649	3.27186e-06	0.000460545	4.37167
17474371	ENSMUSG00000030413	Pglyrp1	0.585537	6.7981	5.21265	3.31643e-06	0.000464825	4.35889
17480216	ENSMUSG00000061119	Prcp	-0.357338	8.41571	-5.20485	3.40899e-06	0.000475764	4.33289
17448064	ENSMUSG00000039252	Lgi2	-0.215955	9.63041	-5.2033	3.42765e-06	0.000476341	4.32774
17426497	ENSMUSG00000039270	Megf9	-0.17327	10.7109	-5.19496	3.52996e-06	0.000488414	4.29997
17547709	NA	NA	0.331221	6.60457	5.19381	3.5443e-06	0.000488414	4.29614
17500626	ENSMUSG00000039530	Tusc3	-0.166934	10.752	-5.18852	3.61101e-06	0.000495525	4.27853
17518331	ENSMUSG00000032397	Tipin	-0.336991	6.67953	-5.18536	3.65148e-06	0.000497524	4.26801
17251527	ENSMUSG00000020893	Per1	0.397361	9.14906	5.18501	3.65592e-06	0.000497524	4.26686
17221014	ENSMUSG00000016494	Cd34	-0.332482	9.48191	-5.16795	3.88239e-06	0.00052616	4.21011
17437156	ENSMUSG00000039765	Cc2d2a	-0.233314	8.42678	-5.16313	3.94879e-06	0.000532956	4.1941
17482508	ENSMUSG00000030889	Vwa3a	-0.306668	6.14557	-5.15362	4.08318e-06	0.000548836	4.16251
17444806	ENSMUSG00000029641	Rasl11a	0.474774	5.31617	5.14154	4.26031e-06	0.000570307	4.12242
17462351	ENSMUSG00000002897	Il17ra	0.409255	7.6751	5.13807	4.31267e-06	0.000574613	4.11089
17428766	ENSMUSG00000028680	Plk3	0.43016	6.91532	5.13618	4.34132e-06	0.000574613	4.10464
17279730	ENSMUSG00000048004	Tmem196	-0.254533	9.37152	-5.13594	4.34503e-06	0.000574613	4.10383
17299341	ENSMUSG00000037536	Fbxo34	-0.232063	8.76076	-5.1302	4.4336e-06	0.000583971	4.08479
17442834	ENSMUSG00000044017	Adgrd1	0.523625	6.30763	5.1284	4.46164e-06	0.000585314	4.07884
17403605	ENSMUSG00000039167	Adgrl4	0.296075	7.79452	5.11755	4.63499e-06	0.000605632	4.04286
17487001	ENSMUSG00000004328	Hif3a	0.448401	5.79459	5.11349	4.70162e-06	0.000611901	4.02939
17512565	ENSMUSG00000035237	Lcat	0.358473	8.63109	5.11101	4.74266e-06	0.000614802	4.02119
17371390	ENSMUSG00000034738	Nostrin	0.465219	6.15868	5.10746	4.80223e-06	0.000620074	4.00941
17306440	ENSMUSG00000022185	Acin1	0.21102	8.9821	5.10304	4.87726e-06	0.000627293	3.99478
17515641	NA	AI414108	0.31388	8.75475	5.0994	4.93998e-06	0.000632877	3.98272
17530805	ENSMUSG00000039716	Dock3	-0.169428	10.7901	-5.09524	5.01259e-06	0.000638851	3.96895
17540027	NA	NA	-0.311035	10.1427	-5.0945	5.02557e-06	0.000638851	3.96651
17337741	ENSMUSG00000023915	Tnfrsf21	0.246502	9.26553	5.08391	5.21571e-06	0.000660463	3.93147
17506332	ENSMUSG00000025316	Banp	0.320006	7.72328	5.07677	5.34777e-06	0.00067458	3.90787
17226752	ENSMUSG00000016526	Dyrk3	0.361302	6.69302	5.0678	5.51855e-06	0.000692516	3.87822
17273798	ENSMUSG00000020639	Pfn4	-0.35377	8.03394	-5.0671	5.53219e-06	0.000692516	3.87589
17400510	ENSMUSG00000068856	Sf3b4	0.618789	4.31409	5.06362	5.59998e-06	0.000698337	3.86439
17535951	ENSMUSG00000031198	Fundc2	-0.286001	8.45263	-5.04748	5.92536e-06	0.000736113	3.81112
17301291	ENSMUSG00000097545	Mir124a-1hg	0.306881	9.88859	5.04393	5.99938e-06	0.000742496	3.7994
17301489	ENSMUSG00000022044	Stmn4	-0.252986	9.6036	-5.0415	6.05069e-06	0.000746031	3.79137
17294547	ENSMUSG00000069171	Nr2f1	-0.294033	7.84305	-5.03727	6.14079e-06	0.000754306	3.77743
17548717	ENSMUSG00000027533	Fabp5	-0.231924	8.32832	-5.03149	6.26606e-06	0.00076682	3.75838
17350032	NA	NA	0.46666	6.30341	5.03008	6.29708e-06	0.000767752	3.75372
17416364	ENSMUSG00000061887	Ssbp3	0.237919	8.15384	5.02256	6.46479e-06	0.000784903	3.72893
17229742	ENSMUSG00000045259	Klhdc9	-0.410231	6.59917	-5.02164	6.48562e-06	0.000784903	3.7259
17506917	ENSMUSG00000033998	Kcnk1	0.170618	10.7962	5.01777	6.57387e-06	0.00079077	3.71315
17353957	ENSMUSG00000024427	Spry4	0.509232	6.66144	5.0174	6.58232e-06	0.00079077	3.71194
17511183	ENSMUSG00000003814	Calr	0.227838	11.279	5.01604	6.61366e-06	0.000791635	3.70746
17358962	ENSMUSG00000040565	Btaf1	0.309709	8.68049	5.01333	6.6766e-06	0.000796264	3.69853
17342414	ENSMUSG00000025733	Rhot2	0.22049	8.28904	5.01134	6.72315e-06	0.00079891	3.69197
17309001	ENSMUSG00000050505	Pcdh20	-0.354243	7.33216	-5.00376	6.90341e-06	0.000817369	3.66702
17391454	NA	NA	-0.268955	11.7649	-4.99303	7.16685e-06	0.000845508	3.63171
17233993	ENSMUSG00000037868	Egr2	0.855198	6.13075	4.98894	7.26967e-06	0.000854564	3.61828
17466075	ENSMUSG00000042599	Kdm7a	0.1924	9.35964	4.98485	7.37416e-06	0.000863751	3.60482
17529647	ENSMUSG00000062270	Morf4l1	-0.312546	8.086	-4.97749	7.56587e-06	0.00088214	3.58062
17405285	ENSMUSG00000027799	Nbea	-0.146301	10.9031	-4.97676	7.58494e-06	0.00088214	3.57825
17235783	ENSMUSG00000074862	BC025920	-0.302038	6.30331	-4.9755	7.61846e-06	0.000882906	3.57409
17508045	ENSMUSG00000031534	Smim19	-0.22979	8.07073	-4.97327	7.678e-06	0.000885202	3.56675
17517001	ENSMUSG00000032267	Usp28	-0.253447	8.12341	-4.97273	7.69224e-06	0.000885202	3.565
17259679	ENSMUSG00000039208	Metrnl	0.379651	5.65383	4.96809	7.8177e-06	0.000894931	3.54975
17445705	NA	Gm3510	-0.372493	7.77955	-4.96689	7.85053e-06	0.000894931	3.5458
17374455	ENSMUSG00000027351	Spred1	0.217776	10.4666	4.96659	7.85865e-06	0.000894931	3.54483
17474497	ENSMUSG00000040811	Eml2	-0.280541	8.85819	-4.95729	8.11733e-06	0.000921191	3.5143
17315686	ENSMUSG00000079105	C7	-0.389545	5.57886	-4.95604	8.15253e-06	0.000921995	3.51022
17472536	ENSMUSG00000030249	Abcc9	0.265319	7.48348	4.94998	8.32632e-06	0.000938413	3.49033
17454574	ENSMUSG00000036565	Ttyh3	0.265385	10.4294	4.94775	8.39135e-06	0.000942504	3.483
17342916	ENSMUSG00000036196	Slc26a8	-0.326456	6.61182	-4.93925	8.64305e-06	0.000967461	3.45514
17395732	ENSMUSG00000016346	Kcnq2	0.174402	10.1223	4.93501	8.77132e-06	0.00097848	3.44126
17299185	ENSMUSG00000049092	Gpr137c	-0.245203	9.17617	-4.93348	8.81812e-06	0.000980365	3.43624
17261575	ENSMUSG00000040594	Ranbp17	-0.354458	6.88619	-4.93083	8.89988e-06	0.000986113	3.42754
17221026	NA	NA	0.294768	8.76998	4.92883	8.96182e-06	0.000989633	3.42101
17315002	ENSMUSG00000054619	Mettl7a1	0.347701	9.11531	4.91952	9.25656e-06	0.00101875	3.39051
17295295	NA	5330416C01Rik	0.406941	6.18843	4.91583	9.37568e-06	0.00102841	3.37846
17398082	ENSMUSG00000034640	Tiparp	0.41321	7.11012	4.90756	9.64899e-06	0.00105312	3.35139
17509388	ENSMUSG00000039375	Wdr17	-0.20875	8.85986	-4.90707	9.66523e-06	0.00105312	3.3498
17329298	ENSMUSG00000013089	Etv5	0.352226	8.30033	4.89652	1.00257e-05	0.00108879	3.3153
17435584	ENSMUSG00000045294	Insig1	-0.285187	9.88566	-4.8945	1.00961e-05	0.00109281	3.30871
17496015	ENSMUSG00000030757	Zkscan2	-0.316308	7.81206	-4.89235	1.01718e-05	0.00109738	3.30167
17376626	ENSMUSG00000027353	Mcm8	-0.346658	6.38658	-4.88689	1.03661e-05	0.00111467	3.28385
17261878	ENSMUSG00000020436	Gabrg2	-0.164357	10.7368	-4.87941	1.06384e-05	0.00114022	3.25941
17273059	NA	NA	-0.38819	7.6533	-4.87789	1.06946e-05	0.00114251	3.25446
17295503	ENSMUSG00000021646	Mccc2	-0.197855	8.28287	-4.87535	1.07891e-05	0.00114887	3.24616
17266685	ENSMUSG00000057181	5730455P16Rik	-0.212859	8.94296	-4.8671	1.11016e-05	0.00117051	3.21927
17280842	ENSMUSG00000001627	Ifrd1	0.2256	8.28416	4.86702	1.11046e-05	0.00117051	3.21901
17219067	ENSMUSG00000026563	Tada1	0.202726	8.68299	4.86659	1.11211e-05	0.00117051	3.21761
17358482	ENSMUSG00000040105	Ppapdc2	0.198821	9.54368	4.86623	1.11351e-05	0.00117051	3.21643
17353420	ENSMUSG00000036501	Fam13b	0.159984	9.79896	4.86392	1.12246e-05	0.00117615	3.20889
17435963	ENSMUSG00000013622	Atraid	-0.212861	8.98824	-4.86216	1.12932e-05	0.00117844	3.20315
17366359	ENSMUSG00000050530	Fam171a1	0.229082	9.1929	4.86116	1.13321e-05	0.00117844	3.19991
17475975	ENSMUSG00000053898	Ech1	-0.20009	8.81929	-4.8606	1.13543e-05	0.00117844	3.19807
17315178	ENSMUSG00000023034	Nr4a1	0.882935	8.8853	4.85675	1.15067e-05	0.00119049	3.18551
17360109	ENSMUSG00000034336	Ina	0.170265	11.5181	4.85331	1.16445e-05	0.00120096	3.1743
17492196	ENSMUSG00000025790	Slco3a1	0.292854	7.23691	4.85103	1.17367e-05	0.00120667	3.16687
17360260	ENSMUSG00000063434	Sorcs3	0.255566	9.51049	4.84556	1.19607e-05	0.00122586	3.14907
17350332	ENSMUSG00000054477	Kcnn2	0.247874	7.81993	4.84259	1.20841e-05	0.00123154	3.1394
17519898	ENSMUSG00000032261	Sh3bgrl2	-0.280764	7.62905	-4.84242	1.20912e-05	0.00123154	3.13884
17523309	ENSMUSG00000032528	Vipr1	0.311022	7.05457	4.83883	1.22419e-05	0.00124303	3.12718
17411594	ENSMUSG00000028243	Ubxn2b	0.240704	9.1145	4.83726	1.23087e-05	0.00124576	3.12206
17367440	NA	Gm13375	-0.271324	6.57487	-4.83641	1.23448e-05	0.00124576	3.11929
17548238	ENSMUSG00000027533	Fabp5	-0.230098	8.36454	-4.8327	1.25041e-05	0.00125797	3.10722
17232593	ENSMUSG00000019846	Lama4	-0.327911	7.04011	-4.81222	1.34203e-05	0.00134601	3.04064
17295877	ENSMUSG00000021709	Erbb2ip	-0.215166	9.90162	-4.80947	1.3548e-05	0.00135091	3.03172
17440658	ENSMUSG00000029343	Crybb1	0.390561	6.66522	4.8094	1.35515e-05	0.00135091	3.03148
17315152	ENSMUSG00000000532	Acvr1b	-0.192756	9.58862	-4.80758	1.36368e-05	0.00135529	3.02558
17319299	ENSMUSG00000042524	Sun2	-0.299039	7.0824	-4.79565	1.42096e-05	0.00140795	2.98685
17479205	ENSMUSG00000066406	Akap13	0.213028	7.6143	4.7934	1.43199e-05	0.00141068	2.97957
17257962	ENSMUSG00000047904	Sstr2	0.256311	8.95192	4.79323	1.43285e-05	0.00141068	2.979
17315167	ENSMUSG00000000531	Grasp	0.483708	9.62482	4.79247	1.43661e-05	0.00141068	2.97653
17453043	ENSMUSG00000034310	Tmem132d	-0.247507	8.82242	-4.78652	1.46634e-05	0.00143557	2.95725
17403950	ENSMUSG00000028173	Wls	-0.235707	8.38753	-4.78213	1.48869e-05	0.00145156	2.94301
17320322	ENSMUSG00000053137	Mapk11	0.404048	9.123	4.78097	1.49467e-05	0.00145156	2.93924
17418519	NA	NA	-0.232152	8.80624	-4.78072	1.49595e-05	0.00145156	2.93843
17435189	ENSMUSG00000029004	Kmt2e	-0.15923	10.5692	-4.77474	1.52706e-05	0.00147371	2.91906
17488470	ENSMUSG00000030602	Samd4b	0.324892	8.04161	4.77376	1.53222e-05	0.00147371	2.91589
17540243	NA	NA	0.216648	7.41408	4.77375	1.53226e-05	0.00147371	2.91586
17231669	ENSMUSG00000055493	Epm2a	-0.274833	7.81326	-4.77079	1.54793e-05	0.00148443	2.90629
17389936	NA	NA	-0.787663	6.17481	-4.76196	1.5957e-05	0.00152578	2.87768
17511878	ENSMUSG00000031775	Pllp	-0.26821	8.76437	-4.75836	1.61557e-05	0.00154029	2.86604
17236502	ENSMUSG00000020015	Cdk17	-0.180766	9.84854	-4.74961	1.66486e-05	0.00158268	2.83776
17249079	ENSMUSG00000020374	Rasgef1c	-0.338435	7.31563	-4.74758	1.67655e-05	0.00158918	2.83118
17292634	ENSMUSG00000056749	Nfil3	0.402421	6.36899	4.74661	1.68211e-05	0.00158986	2.82806
17354132	ENSMUSG00000024502	Jakmip2	-0.170994	10.3097	-4.7397	1.7225e-05	0.00161671	2.80574
17528137	ENSMUSG00000032400	Zwilch	-0.335412	5.81154	-4.738	1.73263e-05	0.00161671	2.80022
17418252	ENSMUSG00000028646	Rragc	-0.184655	9.14572	-4.73766	1.73463e-05	0.00161671	2.79914
17363470	ENSMUSG00000058624	Gda	-0.184479	10.7427	-4.73757	1.73517e-05	0.00161671	2.79884
17283463	ENSMUSG00000057963	Itpk1	0.203367	8.56493	4.7373	1.73676e-05	0.00161671	2.79798
17477979	ENSMUSG00000059824	Dbp	-0.396488	9.86321	-4.73592	1.74503e-05	0.00161671	2.79351
17417844	ENSMUSG00000028645	Slc2a1	0.222325	10.2835	4.73549	1.74761e-05	0.00161671	2.79212
17495262	ENSMUSG00000055723	Rras2	-0.258086	8.0356	-4.7351	1.74995e-05	0.00161671	2.79086
17310515	ENSMUSG00000025370	Cdh9	-0.289208	9.09049	-4.73252	1.76548e-05	0.00162648	2.78255
17483007	ENSMUSG00000042978	Sbk1	0.327907	7.727	4.71808	1.85518e-05	0.00170432	2.73593
17289527	ENSMUSG00000021624	Cd180	-0.440902	5.53167	-4.71634	1.86628e-05	0.00170973	2.73032
17404388	ENSMUSG00000063887	Nlgn1	-0.169515	9.72062	-4.71	1.90728e-05	0.00174242	2.70988
17296532	ENSMUSG00000095930	Nim1k	-0.246333	7.60654	-4.70732	1.92485e-05	0.0017519	2.70126
17491503	NA	NA	-0.469439	7.73477	-4.70679	1.92833e-05	0.0017519	2.69955
17545121	ENSMUSG00000031285	Dcx	-0.247247	8.37246	-4.7058	1.93489e-05	0.001753	2.69636
17271281	ENSMUSG00000020614	Fam20a	0.369106	7.28203	4.69796	1.98756e-05	0.00179576	2.6711
17481899	ENSMUSG00000030771	Micalcl	0.320432	6.04702	4.69557	2.0039e-05	0.00180245	2.66341
17422612	ENSMUSG00000042202	Slc35e2	0.233064	10.2375	4.69527	2.00596e-05	0.00180245	2.66244
17216727	ENSMUSG00000026342	Slc35f5	-0.240604	8.37011	-4.69227	2.02664e-05	0.00181606	2.6528
17458573	ENSMUSG00000038301	Snx10	-0.185952	9.87479	-4.68935	2.04696e-05	0.00182927	2.64341
17380637	ENSMUSG00000000305	Cdh4	0.296031	7.64617	4.68638	2.06792e-05	0.00183508	2.63384
17403571	ENSMUSG00000036745	Ttll7	-0.15483	10.8491	-4.68623	2.06896e-05	0.00183508	2.63336
17371495	ENSMUSG00000042155	Klhl23	-0.246341	7.96841	-4.68605	2.07024e-05	0.00183508	2.63278
17295278	ENSMUSG00000021665	Hexb	-0.208477	9.90895	-4.68473	2.07962e-05	0.00183835	2.62853
17306289	ENSMUSG00000022160	Mettl3	0.285028	8.09407	4.68395	2.08515e-05	0.00183835	2.62603
17291576	ENSMUSG00000021357	Exoc2	-0.15546	9.53431	-4.68128	2.10426e-05	0.00185023	2.61745
17318713	ENSMUSG00000033697	Arhgap39	0.195091	9.03616	4.67911	2.11995e-05	0.00185447	2.61047
17226043	ENSMUSG00000057329	Bcl2	0.467552	7.87927	4.67905	2.12039e-05	0.00185447	2.61027
17385365	ENSMUSG00000075334	Rprm	-0.312385	8.29814	-4.67776	2.12973e-05	0.00185456	2.60614
17476125	ENSMUSG00000030584	Dpf1	0.234818	7.86638	4.67748	2.13181e-05	0.00185456	2.60522
17512181	ENSMUSG00000035824	Tk2	-0.212942	8.65111	-4.67653	2.13871e-05	0.00185564	2.60219
17411966	ENSMUSG00000028222	Calb1	-0.176497	10.5079	-4.66909	2.19384e-05	0.00188886	2.57826
17445596	ENSMUSG00000003974	Grm3	-0.235989	10.9041	-4.66858	2.19762e-05	0.00188886	2.57664
17464248	ENSMUSG00000086013	Gm15706	-0.328933	7.00164	-4.66858	2.19767e-05	0.00188886	2.57662
17420091	ENSMUSG00000066037	Hnrnpr	-0.195495	9.33375	-4.66798	2.20213e-05	0.00188886	2.57471
17484094	ENSMUSG00000030967	Zranb1	-0.189484	9.60881	-4.66736	2.20685e-05	0.00188886	2.5727
17292139	ENSMUSG00000021371	Mcur1	-0.211459	7.94211	-4.66657	2.21278e-05	0.00188886	2.57017
17527373	ENSMUSG00000034007	Scaper	-0.175774	9.67863	-4.66597	2.21731e-05	0.00188886	2.56825
17261339	ENSMUSG00000020315	Sptbn1	-0.150458	11.82	-4.66095	2.25564e-05	0.00191654	2.55214
17443286	ENSMUSG00000005514	Por	0.194951	7.41472	4.66	2.263e-05	0.00191782	2.54908
17462191	ENSMUSG00000042079	Hnrnpf	0.154183	8.64951	4.6542	2.30825e-05	0.00195113	2.53047
17222001	ENSMUSG00000026134	Prim2	0.219914	7.77418	4.65196	2.32601e-05	0.00196108	2.52326
17523898	ENSMUSG00000053070	9230110C19Rik	0.293569	7.51523	4.64662	2.36877e-05	0.00199201	2.50614
17542642	ENSMUSG00000019088	Dnase1l1	-0.432883	5.19847	-4.64479	2.38358e-05	0.00199934	2.50028
17396106	ENSMUSG00000027550	Lrrcc1	-0.312119	7.94183	-4.64051	2.41864e-05	0.00202357	2.48656
17396315	ENSMUSG00000027630	Tbl1xr1	-0.204876	9.91764	-4.63357	2.47655e-05	0.00206676	2.46432
17252183	ENSMUSG00000060600	Eno3	-0.310574	6.87485	-4.62834	2.52109e-05	0.00208861	2.44757
17367216	ENSMUSG00000026748	Plxdc2	-0.203887	10.085	-4.62768	2.52674e-05	0.00208861	2.44547
17363488	ENSMUSG00000035171	1110059E24Rik	-0.206351	8.7456	-4.62754	2.52791e-05	0.00208861	2.44503
17483061	ENSMUSG00000030714	Ccdc101	0.228611	7.3946	4.62751	2.52821e-05	0.00208861	2.44492
17463268	ENSMUSG00000038115	Ano2	-0.705219	6.26123	-4.61906	2.60197e-05	0.00214414	2.4179
17351196	ENSMUSG00000071847	Apcdd1	-0.38958	7.80968	-4.61142	2.67051e-05	0.00219511	2.39347
17500919	ENSMUSG00000031626	Sorbs2	-0.302121	8.57006	-4.60479	2.73143e-05	0.00223957	2.37228
17509462	ENSMUSG00000031608	Galnt7	0.233002	7.38786	4.60369	2.74172e-05	0.0022424	2.36875
17545785	ENSMUSG00000031292	Cdkl5	-0.155949	10.7393	-4.59716	2.8032e-05	0.00228398	2.34791
17501041	ENSMUSG00000031628	Casp3	-0.405852	6.96202	-4.59682	2.80649e-05	0.00228398	2.34681
17427494	ENSMUSG00000028556	Dock7	-0.16511	8.81813	-4.58304	2.94098e-05	0.00238751	2.30284
17332974	ENSMUSG00000023809	Rps6ka2	0.299749	8.64513	4.58142	2.95722e-05	0.00239476	2.29767
17508835	ENSMUSG00000039539	Sgcz	-0.312308	7.99844	-4.57518	3.02049e-05	0.00243997	2.27779
17468828	ENSMUSG00000030084	Plxna1	0.243569	9.13429	4.57088	3.06489e-05	0.00246976	2.26409
17230754	ENSMUSG00000039349	C130074G19Rik	-0.363969	6.37982	-4.56903	3.08417e-05	0.00247402	2.2582
17249176	ENSMUSG00000007850	Hnrnph1	0.248225	9.62381	4.56893	3.08527e-05	0.00247402	2.25786
17542047	ENSMUSG00000046699	Slitrk4	-0.252473	9.43772	-4.56688	3.10673e-05	0.00248515	2.25136
17261399	ENSMUSG00000020311	Erlec1	-0.187736	8.88906	-4.56597	3.11634e-05	0.00248678	2.24845
17523921	ENSMUSG00000050730	Arhgap42	-0.249175	8.89877	-4.56163	3.16259e-05	0.00251756	2.23462
17435422	ENSMUSG00000028954	Nub1	-0.152611	9.65059	-4.56029	3.17699e-05	0.0025229	2.23035
17251370	ENSMUSG00000020900	Myh10	-0.17542	9.96206	-4.55956	3.18486e-05	0.00252304	2.22803
17341161	NA	NA	-0.21106	8.45997	-4.55521	3.23216e-05	0.00255434	2.21419
17522407	ENSMUSG00000044791	Setd2	-0.171777	9.11734	-4.55348	3.25112e-05	0.00256315	2.2087
17254646	ENSMUSG00000020513	Tubd1	0.313299	6.95676	4.55107	3.27773e-05	0.00257427	2.20104
17405482	ENSMUSG00000036353	P2ry12	-0.289217	8.83617	-4.55048	3.28433e-05	0.00257427	2.19915
17286587	ENSMUSG00000021423	Ly86	-0.308242	8.53284	-4.54998	3.28988e-05	0.00257427	2.19757
17232417	ENSMUSG00000004360	9330159F19Rik	0.174651	9.97492	4.54938	3.29663e-05	0.00257427	2.19565
17515106	ENSMUSG00000032177	Pde4a	0.228199	8.92102	4.54401	3.35706e-05	0.00261524	2.17859
17468432	ENSMUSG00000079494	Cml5	0.508116	5.13899	4.54065	3.39542e-05	0.0026381	2.16793
17423674	ENSMUSG00000040359	Ufl1	-0.179612	9.29703	-4.54004	3.40249e-05	0.0026381	2.16597
17548593	ENSMUSG00000078453	Abracl	0.305346	6.68683	4.53918	3.41243e-05	0.00263956	2.16323
17339967	ENSMUSG00000024245	Tmem178	0.168423	10.8671	4.53323	3.48185e-05	0.00268361	2.14433
17257937	ENSMUSG00000041695	Kcnj2	-0.387648	7.37258	-4.53207	3.49553e-05	0.00268361	2.14065
17224730	ENSMUSG00000050711	Scg2	0.25331	9.99158	4.53184	3.49818e-05	0.00268361	2.13994
17418767	ENSMUSG00000028804	Csmd2	0.255649	8.52132	4.53077	3.51094e-05	0.00268361	2.13652
17517831	ENSMUSG00000032323	Cyp11a1	0.31522	6.22313	4.53067	3.51203e-05	0.00268361	2.13623
17281748	ENSMUSG00000021071	Trim9	0.200134	10.4039	4.53013	3.51846e-05	0.00268361	2.13451
17279070	ENSMUSG00000021277	Traf3	0.257937	8.14455	4.52149	3.62283e-05	0.00275679	2.10708
17293237	ENSMUSG00000021556	Golm1	0.241169	7.87346	4.51897	3.6537e-05	0.00277385	2.09911
17368855	ENSMUSG00000039844	Rapgef1	0.201947	9.47615	4.51001	3.76607e-05	0.00285256	2.07069
17450718	ENSMUSG00000029270	Fam69a	-0.213062	8.76069	-4.50907	3.77799e-05	0.00285499	2.06772
17369256	ENSMUSG00000047363	Cstad	-0.442995	6.89643	-4.50484	3.83225e-05	0.00288595	2.05434
17518694	ENSMUSG00000038664	Herc1	-0.1568	10.5306	-4.50425	3.83991e-05	0.00288595	2.05246
17364484	ENSMUSG00000025006	Sorbs1	0.200807	9.43594	4.50383	3.84535e-05	0.00288595	2.05114
17420447	ENSMUSG00000045349	Sh2d5	0.241366	8.04904	4.50292	3.85724e-05	0.00288826	2.04824
17264282	ENSMUSG00000053930	Shisa6	0.383494	8.05964	4.50044	3.88957e-05	0.00290584	2.04041
17470515	ENSMUSG00000040797	Iqsec3	0.263429	9.10161	4.49852	3.91491e-05	0.00291812	2.03432
17204777	NA	NA	-0.493768	7.66091	-4.49777	3.92488e-05	0.00291892	2.03193
17316495	ENSMUSG00000048307	Ankrd46	-0.159985	9.728	-4.49501	3.9615e-05	0.00293948	2.02322
17338006	ENSMUSG00000067150	Xpo5	-0.188064	8.64213	-4.49247	3.99563e-05	0.00295812	2.01517
17315810	ENSMUSG00000022141	Nipbl	0.1751	8.98171	4.49171	4.0059e-05	0.00295904	2.01276
17498962	ENSMUSG00000031503	Col4a2	0.287463	6.71039	4.49071	4.01937e-05	0.00296232	2.00961
17245785	ENSMUSG00000025417	Pip4k2c	0.174189	9.17107	4.4865	4.07675e-05	0.00299788	1.99631
17234175	ENSMUSG00000060733	Ipmk	0.198997	8.49623	4.48346	4.11886e-05	0.00302206	1.98667
17262702	ENSMUSG00000020380	Rad50	-0.264785	7.65601	-4.48234	4.13441e-05	0.0030267	1.98314
17467938	ENSMUSG00000063063	Ctnna2	-0.161368	9.59364	-4.48046	4.16059e-05	0.00303703	1.97721
17550384	NA	Dlx1as	0.262151	8.08705	4.48	4.16704e-05	0.00303703	1.97576
17472023	ENSMUSG00000032718	Mansc1	-0.329852	8.21023	-4.47451	4.2449e-05	0.00308609	1.9584
17295054	NA	Gm9776	-0.350169	6.67857	-4.47393	4.25317e-05	0.00308609	1.95657
17528836	ENSMUSG00000042688	Mapk6	0.233424	9.54018	4.47262	4.27192e-05	0.00309285	1.95244
17235511	ENSMUSG00000015312	Gadd45b	0.358172	7.58567	4.47069	4.29973e-05	0.00310613	1.94636
17254202	NA	NA	0.366161	6.2292	4.46181	4.43011e-05	0.00319328	1.91834
17286670	ENSMUSG00000021431	Snrnp48	0.243081	7.87647	4.46064	4.44765e-05	0.0031989	1.91464
17404296	ENSMUSG00000049796	Crh	0.429829	6.33274	4.4596	4.4632e-05	0.00320305	1.91136
17468612	ENSMUSG00000030047	Arhgap25	0.325145	7.69529	4.45771	4.49162e-05	0.00321442	1.90541
17391443	NA	NA	-0.612367	8.73774	-4.45725	4.49863e-05	0.00321442	1.90395
17504130	ENSMUSG00000031778	Cx3cl1	0.215357	10.6669	4.45147	4.58685e-05	0.00327033	1.88574
17232055	ENSMUSG00000019970	Sgk1	0.367426	8.42856	4.44518	4.68483e-05	0.00333294	1.86592
17414173	ENSMUSG00000015247	Nipsnap3b	-0.291092	6.7238	-4.44025	4.76299e-05	0.00338121	1.8504
17418043	ENSMUSG00000032890	Rims3	0.269451	8.57594	4.43763	4.80518e-05	0.00339897	1.84214
17412653	ENSMUSG00000028292	Rars2	-0.222171	7.63325	-4.43741	4.80875e-05	0.00339897	1.84144
17243509	ENSMUSG00000020248	Nfyb	-0.216115	7.91927	-4.43332	4.8751e-05	0.00343847	1.82859
17503937	ENSMUSG00000031762	Mt2	0.320426	11.2527	4.42861	4.95274e-05	0.00348573	1.81378
17394405	ENSMUSG00000017670	Elmo2	0.212613	9.91627	4.42453	5.02107e-05	0.00352013	1.80094
17544618	ENSMUSG00000031409	Tceal6	-0.386193	8.23542	-4.42336	5.04081e-05	0.00352013	1.79726
17418680	ENSMUSG00000028820	Sfpq	0.244992	8.69358	4.42318	5.04378e-05	0.00352013	1.79671
17480740	ENSMUSG00000033685	Ucp2	0.397189	6.13164	4.42313	5.04455e-05	0.00352013	1.79656
17337770	ENSMUSG00000056492	Adgrf5	-0.21504	8.47941	-4.41799	5.1323e-05	0.00357376	1.7804
17462180	ENSMUSG00000042097	Zfp239	-0.260342	8.10629	-4.41563	5.17308e-05	0.00359453	1.77298
17525617	ENSMUSG00000032128	Robo3	0.382474	6.79413	4.40831	5.30141e-05	0.00367591	1.75001
17346679	ENSMUSG00000024083	Pja2	-0.133126	11.799	-4.40444	5.37048e-05	0.00371594	1.73788
17287555	ENSMUSG00000025876	Unc5a	0.240559	8.89468	4.402	5.41465e-05	0.00373861	1.73021
17397962	ENSMUSG00000036894	Rap2b	-0.237506	8.08492	-4.40068	5.43859e-05	0.00374726	1.72608
17443323	ENSMUSG00000039860	Srrm3	0.25713	8.27914	4.39902	5.46882e-05	0.00376019	1.72088
17451614	ENSMUSG00000092486	2610524H06Rik	-0.313691	8.10466	-4.39717	5.50277e-05	0.00376997	1.71508
17525894	ENSMUSG00000049313	Sorl1	0.2312	10.5383	4.39645	5.51612e-05	0.00376997	1.71281
17465341	ENSMUSG00000029701	Rbm28	0.214896	8.42018	4.39637	5.51754e-05	0.00376997	1.71257
17355512	ENSMUSG00000025427	Rnf165	0.283728	9.35628	4.39276	5.5846e-05	0.00380786	1.70125
17207331	NA	NA	0.747866	6.00673	4.37739	5.87894e-05	0.00400024	1.65313
17307125	ENSMUSG00000040055	Gjb6	0.362585	7.36081	4.37676	5.89125e-05	0.00400032	1.65117
17345170	ENSMUSG00000023935	Spats1	-0.437741	6.27343	-4.37565	5.91312e-05	0.00400687	1.6477
17340609	ENSMUSG00000052397	Ezr	0.328341	8.84274	4.36774	6.07129e-05	0.00410557	1.62297
17482503	ENSMUSG00000046096	BC030336	-0.200461	9.4616	-4.36407	6.14615e-05	0.00414764	1.6115
17288716	ENSMUSG00000021591	Glrx	-0.312129	8.86131	-4.35734	6.28573e-05	0.00423312	1.59047
17435505	ENSMUSG00000056367	Actr3b	-0.198425	8.94761	-4.3533	6.37078e-05	0.00428161	1.57788
17476280	ENSMUSG00000066647	Gm5113	-0.23931	7.52402	-4.35033	6.43419e-05	0.00431538	1.5686
17453882	ENSMUSG00000037364	Srrt	0.182149	9.11315	4.34871	6.46903e-05	0.00432989	1.56355
17481640	ENSMUSG00000031029	Eif3f	-0.19313	9.14862	-4.34708	6.50435e-05	0.00434287	1.55845
17300027	NA	NA	-0.517504	6.61006	-4.34659	6.51489e-05	0.00434287	1.55693
17457310	ENSMUSG00000045613	Chrm2	0.273454	8.10042	4.34316	6.58979e-05	0.00438388	1.54623
17237426	ENSMUSG00000020151	Ptprr	-0.20771	7.82138	-4.33693	6.72779e-05	0.00446663	1.52683
17211313	ENSMUSG00000025776	Crispld1	0.292652	6.80165	4.33367	6.80119e-05	0.00450624	1.51667
17535473	ENSMUSG00000046287	Pnma3	-0.356605	6.96005	-4.33166	6.84683e-05	0.00452733	1.51041
17313418	ENSMUSG00000042109	Csdc2	0.355614	8.50931	4.33098	6.8624e-05	0.0045285	1.50828
17437529	ENSMUSG00000039156	Stim2	0.189285	9.88979	4.31732	7.18111e-05	0.00472929	1.46579
17460581	NA	NA	-0.398787	9.41617	-4.31038	7.34859e-05	0.0048299	1.44421
17445467	NA	NA	-0.131261	9.91772	-4.3088	7.38711e-05	0.0048455	1.43932
17523427	ENSMUSG00000097736	9530059O14Rik	0.296031	9.30431	4.30554	7.46764e-05	0.00488629	1.42917
17442507	ENSMUSG00000049327	Setd8	0.263387	10.1812	4.30508	7.47909e-05	0.00488629	1.42774
17504761	ENSMUSG00000014786	Slc9a5	0.242741	7.43785	4.30373	7.5125e-05	0.00489825	1.42357
17233457	ENSMUSG00000003226	Ranbp2	0.164507	10.2319	4.30276	7.53685e-05	0.00489825	1.42054
17317266	ENSMUSG00000022358	Fbxo32	-0.289116	8.15838	-4.30254	7.54221e-05	0.00489825	1.41987
17543290	ENSMUSG00000025656	Arhgef9	-0.119513	11.873	-4.2935	7.77172e-05	0.00502336	1.39182
17539560	ENSMUSG00000031382	Asb11	-0.300618	6.73533	-4.29337	7.77508e-05	0.00502336	1.39142
17463501	ENSMUSG00000030157	Clec2d	-0.418129	7.19784	-4.29315	7.7808e-05	0.00502336	1.39073
17519215	ENSMUSG00000036030	Prtg	-0.308669	6.02523	-4.29062	7.84633e-05	0.00505572	1.38289
17290835	ENSMUSG00000009734	Pou6f2	-0.327323	6.67938	-4.2821	8.07102e-05	0.0051903	1.35647
17325514	ENSMUSG00000022816	Fstl1	-0.208135	7.44472	-4.27914	8.15056e-05	0.00523119	1.3473
17455507	ENSMUSG00000029657	Hsph1	0.211436	10.7833	4.2775	8.19476e-05	0.00524929	1.34224
17311643	ENSMUSG00000071757	Zhx2	0.213402	7.98108	4.27378	8.29632e-05	0.00527337	1.33072
17548738	NA	NA	0.383951	8.54454	4.27377	8.29667e-05	0.00527337	1.33068
17548740	NA	NA	0.383951	8.54454	4.27377	8.29667e-05	0.00527337	1.33068
17548742	NA	NA	0.383951	8.54454	4.27377	8.29667e-05	0.00527337	1.33068
17280041	ENSMUSG00000020607	Fam84a	0.226786	8.69573	4.27082	8.37811e-05	0.00530822	1.32154
17433602	ENSMUSG00000029030	Tprgl	-0.165538	8.93626	-4.27061	8.38388e-05	0.00530822	1.3209
17539303	ENSMUSG00000031295	Phka2	-0.176002	8.59291	-4.26621	8.5067e-05	0.00537561	1.3073
17413747	ENSMUSG00000035517	Tdrd7	-0.215817	7.86712	-4.26458	8.55256e-05	0.0053942	1.30227
17422092	ENSMUSG00000024793	Tnfrsf25	0.582297	5.64944	4.25751	8.75491e-05	0.00550457	1.2804
17486964	ENSMUSG00000097842	9330104G04Rik	-0.339518	6.46932	-4.25699	8.76995e-05	0.00550457	1.2788
17491788	ENSMUSG00000052040	Klf13	0.237122	7.84573	4.25672	8.77791e-05	0.00550457	1.27795
17526102	ENSMUSG00000032014	Oaf	0.247942	6.9265	4.25555	8.81169e-05	0.00551521	1.27436
17272530	ENSMUSG00000034120	Srsf2	0.155102	10.9361	4.25298	8.887e-05	0.00555175	1.2664
17338434	ENSMUSG00000040771	Oard1	-0.268313	7.50786	-4.25133	8.93541e-05	0.00555734	1.26132
17227278	ENSMUSG00000041926	Rnpep	0.252972	7.53782	4.25131	8.93611e-05	0.00555734	1.26125
17306625	ENSMUSG00000040721	Zfhx2	0.295256	7.82331	4.25069	8.9543e-05	0.00555734	1.25935
17476866	ENSMUSG00000021217	Tshz3	-0.229533	9.72905	-4.25037	8.96373e-05	0.00555734	1.25836
17501220	NA	NA	-0.267323	7.65888	-4.24689	9.06747e-05	0.00559053	1.2476
17501222	NA	NA	-0.267323	7.65888	-4.24689	9.06747e-05	0.00559053	1.2476
17256691	ENSMUSG00000078651	Aoc2	0.362172	5.72886	4.24686	9.0684e-05	0.00559053	1.24751
17539434	ENSMUSG00000031360	Ctps2	-0.201988	7.67673	-4.2421	9.21177e-05	0.00566324	1.23284
17431768	ENSMUSG00000078235	Fam43b	0.332165	6.67079	4.2418	9.22088e-05	0.00566324	1.23192
17253476	NA	NA	0.742339	5.20891	4.2381	9.33435e-05	0.00571154	1.22048
17549974	NA	NA	0.742339	5.20891	4.2381	9.33435e-05	0.00571154	1.22048
17276153	ENSMUSG00000034574	Daam1	-0.198659	8.60757	-4.23688	9.37176e-05	0.00572181	1.21674
17295861	ENSMUSG00000032621	Srek1	0.197519	9.15083	4.23641	9.38652e-05	0.00572181	1.21527
17394175	ENSMUSG00000017009	Sdc4	0.2646	8.93365	4.23586	9.40347e-05	0.00572181	1.21359
17271118	ENSMUSG00000040430	Pitpnc1	0.187321	10.1331	4.23457	9.44361e-05	0.0057356	1.2096
17238449	ENSMUSG00000014498	Ankrd52	0.259862	8.4138	4.22857	9.63201e-05	0.0058392	1.19114
17495373	ENSMUSG00000045659	Plekha7	-0.253823	6.94174	-4.22782	9.65587e-05	0.00584287	1.18883
17444346	ENSMUSG00000039206	Daglb	-0.210422	8.40707	-4.22707	9.67973e-05	0.00584652	1.18652
17427860	ENSMUSG00000034853	Acot11	0.259594	6.67324	4.22453	9.76102e-05	0.00588478	1.17871
17515577	ENSMUSG00000035024	Ncapd3	-0.179744	8.4233	-4.22167	9.85342e-05	0.00592937	1.1699
17280401	ENSMUSG00000020628	Trappc12	-0.205718	8.31845	-4.22113	9.87113e-05	0.00592937	1.16822
17453513	ENSMUSG00000005378	Wbscr22	0.204107	8.21183	4.21939	9.92796e-05	0.0059526	1.16286
17480327	ENSMUSG00000035704	Alg8	0.335384	7.71641	4.21879	9.94751e-05	0.00595344	1.16102
17211795	ENSMUSG00000037447	Arid5a	0.324436	5.47107	4.21557	0.000100535	0.00600593	1.15111
17238002	ENSMUSG00000025404	R3hdm2	0.194599	10.9883	4.21413	0.000101011	0.00602338	1.1467
17315394	NA	NA	-0.286788	10.6139	-4.21262	0.000101515	0.00604196	1.14205
17310432	ENSMUSG00000039458	Mtmr12	0.184036	9.33019	4.21183	0.000101779	0.00604196	1.13963
17531958	ENSMUSG00000032437	Stt3b	0.143483	10.1556	4.21154	0.000101875	0.00604196	1.13874
17222465	ENSMUSG00000037138	Aff3	0.19334	8.53711	4.20973	0.000102484	0.00606708	1.13317
17403790	ENSMUSG00000078161	Erich3	-0.225526	7.77172	-4.20396	0.000104448	0.00616393	1.11544
17499038	ENSMUSG00000031511	Arhgef7	0.171693	8.66043	4.20382	0.000104496	0.00616393	1.11501
17417952	ENSMUSG00000028634	Hivep3	0.217378	7.83841	4.2019	0.000105158	0.00619184	1.10911
17249036	ENSMUSG00000020363	Gfpt2	-0.37291	7.5131	-4.19977	0.000105897	0.00622419	1.10257
17277801	ENSMUSG00000021007	Spata7	-0.21311	8.12783	-4.19922	0.000106088	0.00622427	1.10088
17311492	ENSMUSG00000038622	Med30	-0.261943	7.75597	-4.19653	0.00010703	0.00625754	1.09262
17222193	ENSMUSG00000067653	Ankrd23	0.379265	6.17417	4.19651	0.000107037	0.00625754	1.09256
17503043	ENSMUSG00000079003	Samd1	-0.173273	7.11421	-4.19528	0.000107471	0.00627177	1.08878
17292915	ENSMUSG00000035711	Dok3	0.361631	6.25822	4.19395	0.000107941	0.00628797	1.08471
17200933	NA	NA	-0.801517	5.60415	-4.18902	0.000109701	0.00637918	1.0696
17295770	ENSMUSG00000021629	Slc30a5	-0.15976	9.52279	-4.18192	0.000112286	0.00651797	1.04784
17491515	NA	NA	-0.553096	7.6543	-4.18021	0.000112919	0.00654312	1.04259
17438314	ENSMUSG00000029234	Tmem165	-0.171907	8.55557	-4.17911	0.000113328	0.00655526	1.03921
17431642	ENSMUSG00000060862	Zbtb40	0.326108	6.63463	4.17758	0.000113899	0.00657666	1.03452
17509629	ENSMUSG00000031604	Msmo1	-0.215599	8.8549	-4.17354	0.000115417	0.00665044	1.02216
17246790	ENSMUSG00000020424	Gatsl3	0.311197	5.36286	4.1731	0.000115582	0.00665044	1.02082
17226364	ENSMUSG00000050534	Htr5b	0.576648	5.84567	4.17206	0.000115978	0.00666153	1.01763
17377268	ENSMUSG00000074749	Kiz	-0.270361	7.71851	-4.16922	0.00011706	0.00671195	1.00895
17252878	ENSMUSG00000065590	Mir212	0.850858	6.10357	4.16816	0.000117469	0.00672361	1.0057
17354795	ENSMUSG00000024579	Pcyox1l	0.252454	7.95248	4.16451	0.000118883	0.00679268	0.994532
17303024	NA	Gm10021	-0.269377	8.60193	-4.16331	0.000119352	0.00680761	0.990856
17240001	NA	Gm9996	-0.326219	6.18009	-4.15813	0.000121391	0.00691188	0.975042
17235227	ENSMUSG00000045193	Cirbp	-0.37517	7.20396	-4.15622	0.000122154	0.00694329	0.969189
17255775	ENSMUSG00000038485	Socs7	0.197048	8.28717	4.15483	0.000122709	0.00696276	0.964959
17329769	NA	Gm15743	-0.356995	6.99282	-4.15226	0.000123744	0.00700937	0.957117
17510640	ENSMUSG00000037148	Arhgap10	-0.185272	9.00326	-4.15093	0.000124284	0.00702785	0.953049
17350140	ENSMUSG00000024498	Tcerg1	-0.151835	9.51336	-4.14971	0.000124781	0.00704377	0.949328
17265748	ENSMUSG00000020774	Aspa	-0.33037	8.61434	-4.14708	0.000125858	0.00709238	0.941303
17394582	ENSMUSG00000039621	Prex1	0.197004	8.65461	4.14462	0.000126876	0.00713749	0.933783
17206121	NA	NA	-0.594157	6.80936	-4.14081	0.000128466	0.00721453	0.922163
17267632	ENSMUSG00000000276	Dgke	-0.131216	9.50022	-4.13965	0.000128953	0.00722952	0.918629
17282828	ENSMUSG00000072919	Noxred1	0.48231	6.06476	4.1376	0.000129819	0.00726566	0.912381
17232316	ENSMUSG00000051354	Samd3	-0.455433	5.31198	-4.13463	0.000131083	0.00732389	0.903341
17531176	ENSMUSG00000039461	Tcta	-0.24877	7.83177	-4.13188	0.000132266	0.00737744	0.894954
17340050	ENSMUSG00000040852	Plekhh2	0.27813	7.53018	4.13104	0.00013263	0.00738517	0.892391
17239371	ENSMUSG00000019814	Ltv1	0.222778	7.70812	4.12472	0.000135395	0.00751558	0.873136
17504005	ENSMUSG00000031770	Herpud1	0.161142	9.53938	4.12458	0.000135456	0.00751558	0.872718
17369789	ENSMUSG00000039205	Ciz1	0.232469	7.94079	4.12412	0.000135659	0.00751558	0.871318
17496354	ENSMUSG00000030711	Sult1a1	0.384746	6.70312	4.12221	0.000136505	0.00754277	0.865522
17310565	ENSMUSG00000040420	Cdh18	-0.169072	9.42178	-4.12198	0.00013661	0.00754277	0.864802
17375526	ENSMUSG00000005804	Bloc1s6	-0.226022	7.49671	-4.12008	0.000137456	0.00756692	0.859042
17480788	ENSMUSG00000030691	Fchsd2	-0.170527	8.69488	-4.11997	0.000137509	0.00756692	0.858682
17299419	ENSMUSG00000036339	Tmem260	0.159023	8.36128	4.11875	0.000138055	0.00758421	0.854989
17253461	ENSMUSG00000019437	Tlcd1	-0.204229	8.40296	-4.11721	0.000138749	0.00760963	0.850307
17456281	NA	NA	-0.25532	7.59112	-4.11174	0.000141246	0.00773361	0.833672
17260137	ENSMUSG00000020393	Kremen1	0.239514	7.07721	4.10668	0.000143592	0.00784896	0.818305
17465238	ENSMUSG00000039904	Gpr37	-0.227737	8.58204	-4.10373	0.000144978	0.00791157	0.809341
17254166	ENSMUSG00000072620	Slfn2	0.326054	5.92758	4.10011	0.000146699	0.00799215	0.798339
17409826	ENSMUSG00000028007	Snx7	-0.179285	8.58706	-4.09301	0.000150123	0.00816514	0.776821
17290447	ENSMUSG00000046159	Chrm3	-0.253158	9.00561	-4.08801	0.000152586	0.00828537	0.761645
17280689	ENSMUSG00000004698	Hdac9	-0.171771	8.45004	-4.08714	0.000153016	0.00829501	0.759019
17276921	NA	Mir3067	0.345346	5.20908	4.08634	0.000153416	0.00829517	0.756587
17323198	ENSMUSG00000068617	Efcab1	-0.286303	6.82007	-4.08612	0.000153525	0.00829517	0.755922
17291019	NA	NA	0.798827	4.38405	4.08494	0.000154115	0.00830378	0.752346
17318923	ENSMUSG00000019146	Cacng2	0.196974	9.82896	4.08479	0.000154191	0.00830378	0.751888
17453675	NA	NA	0.345684	5.56718	4.08359	0.000154792	0.00831114	0.748259
17326640	ENSMUSG00000032940	Rbm11	-0.432508	6.43031	-4.0835	0.000154835	0.00831114	0.748005
17364367	ENSMUSG00000024999	Noc3l	0.150817	8.29682	4.08249	0.000155344	0.00832485	0.744944
17448821	ENSMUSG00000029153	Ociad2	0.25956	9.89613	4.08151	0.00015584	0.00833782	0.74197
17381397	NA	Gm13199	0.379547	4.90761	4.07347	0.00015996	0.00854246	0.717647
17221045	ENSMUSG00000051951	Xkr4	-0.182145	9.85563	-4.07304	0.000160186	0.00854246	0.716329
17465296	NA	NA	0.334115	5.9064	4.07213	0.000160658	0.00855372	0.713586
17463377	ENSMUSG00000061414	Cracr2a	-0.354018	5.78794	-4.06993	0.00016181	0.00860111	0.706924
17279026	ENSMUSG00000021275	Tecpr2	-0.186436	8.38114	-4.06873	0.00016244	0.00861612	0.703304
17235365	NA	Gm26710	-0.349227	4.32606	-4.06839	0.000162618	0.00861612	0.702282
17528053	ENSMUSG00000058444	Map2k5	-0.170498	8.94594	-4.06097	0.000166581	0.00881188	0.679838
17531217	ENSMUSG00000066357	Wdr6	-0.292135	8.18086	-4.05805	0.000168165	0.00888131	0.671023
17522319	ENSMUSG00000032482	Cspg5	-0.150292	10.4652	-4.05726	0.000168596	0.00888311	0.668636
17212087	ENSMUSG00000026077	Npas2	0.166567	9.51945	4.05699	0.00016874	0.00888311	0.667838
17390249	ENSMUSG00000027286	Lrrc57	0.238497	8.31775	4.04998	0.000172617	0.00907261	0.646673
17288908	ENSMUSG00000021537	Cetn3	-0.212341	8.58622	-4.04684	0.000174381	0.00915069	0.637196
17468157	ENSMUSG00000034832	Tet3	0.283632	8.34101	4.0438	0.000176103	0.00922628	0.628041
17241676	ENSMUSG00000019945	1700040L02Rik	-0.26768	7.35012	-4.042	0.000177132	0.00926541	0.622612
17483802	ENSMUSG00000042055	Wdr11	-0.172356	8.53088	-4.04147	0.000177435	0.00926648	0.62102
17546246	ENSMUSG00000061654	Spry3	0.331295	8.03942	4.03726	0.000179864	0.0093784	0.608353
17509721	ENSMUSG00000073838	Tufm	0.193619	8.47771	4.03604	0.000180579	0.00940074	0.604657
17301926	ENSMUSG00000034997	Htr2a	0.262495	9.47255	4.0355	0.000180894	0.00940218	0.603037
17480243	ENSMUSG00000048078	Tenm4	0.188212	9.21498	4.03475	0.000181334	0.00941012	0.600775
17437302	ENSMUSG00000031558	Slit2	-0.2222	8.64317	-4.03095	0.00018357	0.00950912	0.589355
17470187	ENSMUSG00000072623	Zfp9	-0.207997	9.02472	-4.03053	0.000183821	0.00950912	0.588083
17515062	ENSMUSG00000003299	Mrpl4	0.262793	7.64448	4.02558	0.000186782	0.00963194	0.573202
17378721	ENSMUSG00000027646	Src	0.160373	8.68116	4.02558	0.000186783	0.00963194	0.573196
17497113	ENSMUSG00000030956	Fam53b	0.286037	7.04571	4.02481	0.000187247	0.0096407	0.570886
17292541	NA	9430083A17Rik	-0.355839	6.70858	-4.02221	0.000188825	0.00970674	0.563068
17399754	ENSMUSG00000001016	Ilf2	-0.145283	9.60012	-4.02141	0.000189313	0.00971657	0.560667
17309172	ENSMUSG00000033004	Mycbp2	-0.110633	10.6227	-4.01719	0.000191911	0.00983456	0.54797
17294785	ENSMUSG00000021619	Atg10	-0.254977	7.78041	-4.01333	0.000194314	0.00994214	0.536386

## Sheet: RS1
Affymetrix Probeset ID	Ensembl ID	MGI Symbol	logFC	AveExpr	t	P.Value	adj.P.Val	B
17440538	ENSMUSG00000033316	Galnt9	0.533361	8.73143	9.21927	1.71832e-12	5.63558e-08	17.4356
17540027	NA	NA	-0.542222	10.1427	-8.24643	5.51671e-11	9.04658e-07	14.3433
17288677	ENSMUSG00000021587	Pcsk1	0.419546	8.65854	7.98968	1.39557e-10	1.52569e-06	13.5097
17423321	ENSMUSG00000049225	Pdp1	0.361721	10.5946	7.80938	2.68462e-10	2.20119e-06	12.9207
17295136	ENSMUSG00000021676	Iqgap2	0.514059	8.9062	7.60092	5.73183e-10	3.75974e-06	12.2364
17395009	ENSMUSG00000067578	Cbln4	0.574791	7.18325	7.44531	1.01092e-09	5.52583e-06	11.7236
17335467	NA	NA	0.734537	7.95316	7.17873	2.67693e-09	1.25422e-05	10.8418
17429632	ENSMUSG00000028655	Mfsd2a	0.594224	8.66579	7.13529	3.1378e-09	1.28638e-05	10.6978
17352265	ENSMUSG00000024647	Cbln2	0.409548	8.37988	7.04764	4.32358e-09	1.46592e-05	10.407
17513297	ENSMUSG00000031758	Cdyl2	0.441785	7.94369	7.03855	4.46967e-09	1.46592e-05	10.3768
17483912	ENSMUSG00000006205	Htra1	0.324521	8.77138	6.91381	7.0542e-09	2.10324e-05	9.96248
17332766	ENSMUSG00000034265	Zdhhc14	0.352732	9.67182	6.88478	7.84459e-09	2.1127e-05	9.86599
17374077	ENSMUSG00000048482	Bdnf	0.46199	6.20741	6.86692	8.37429e-09	2.1127e-05	9.80661
17414408	ENSMUSG00000038630	Zkscan16	-0.362758	9.51339	-6.62869	2.00126e-08	4.40958e-05	9.01425
17481863	ENSMUSG00000038244	Mical2	0.438019	11.1042	6.62278	2.04495e-08	4.40958e-05	8.99459
17444498	ENSMUSG00000059991	Nptx2	0.564694	7.85056	6.60892	2.15121e-08	4.40958e-05	8.94848
17443519	ENSMUSG00000037428	Vgf	0.438561	9.14832	6.57829	2.40597e-08	4.64167e-05	8.84658
17237767	ENSMUSG00000034613	Ppm1h	0.305789	8.97821	6.53838	2.78364e-08	5.07196e-05	8.7138
17316068	ENSMUSG00000022197	Pdzd2	0.370183	7.48925	6.46055	3.69871e-08	6.38455e-05	8.4549
17511183	ENSMUSG00000003814	Calr	0.309441	11.279	6.32572	6.04811e-08	9.91799e-05	8.00668
17289372	ENSMUSG00000041773	Enc1	0.219798	11.5115	6.2596	7.69551e-08	0.000120185	7.78701
17370103	ENSMUSG00000026864	Hspa5	0.386875	9.51812	6.23458	8.42925e-08	0.000125661	7.70395
17211375	ENSMUSG00000025931	Paqr8	0.304576	8.77311	6.17926	1.03087e-07	0.000144993	7.52032
17360260	ENSMUSG00000063434	Sorcs3	0.350544	9.51049	6.17133	1.06102e-07	0.000144993	7.49402
17274744	ENSMUSG00000054204	Fam150b	0.595794	6.53278	6.14511	1.16712e-07	0.000153112	7.40706
17274249	ENSMUSG00000020571	Pdia6	0.327047	9.94692	6.11006	1.32561e-07	0.000167215	7.29086
17235227	ENSMUSG00000045193	Cirbp	-0.590525	7.20396	-6.07442	1.50875e-07	0.00018258	7.17275
17485855	ENSMUSG00000052296	Ppp6r1	0.228741	9.51345	6.06544	1.55875e-07	0.00018258	7.14299
17465341	ENSMUSG00000029701	Rbm28	0.317655	8.42018	6.03417	1.74597e-07	0.000197457	7.03945
17274415	ENSMUSG00000052632	Asap2	0.347546	8.58943	5.97971	2.12702e-07	0.000232533	6.85923
17289137	ENSMUSG00000007617	Homer1	0.410206	9.72411	5.90285	2.80921e-07	0.000297205	6.60521
17302113	ENSMUSG00000022012	Enox1	0.26711	8.72261	5.81854	3.80921e-07	0.000390408	6.32708
17511878	ENSMUSG00000031775	Pllp	-0.351304	8.76437	-5.78712	4.26631e-07	0.000424007	6.22356
17332804	ENSMUSG00000023805	Synj2	0.253744	8.61412	5.76065	4.69325e-07	0.000452719	6.13644
17218543	ENSMUSG00000040782	Rfwd2	0.21333	9.89404	5.74396	4.98401e-07	0.000455695	6.08152
17436237	ENSMUSG00000029135	Fosl2	0.52589	7.57315	5.74296	5.00199e-07	0.000455695	6.07823
17301718	ENSMUSG00000033730	Egr3	0.607173	8.77552	5.73244	5.19504e-07	0.000460491	6.04364
17245481	ENSMUSG00000025795	Rassf3	-0.418602	7.93546	-5.71295	5.57246e-07	0.000480948	5.97956
17263511	ENSMUSG00000049892	Rasd1	0.638028	5.60918	5.70493	5.73543e-07	0.00048232	5.95323
17387485	ENSMUSG00000034075	Zdhhc5	0.191773	9.74017	5.69053	6.04038e-07	0.000495266	5.9059
17406221	ENSMUSG00000033910	Gucy1a3	-0.266585	9.88322	-5.64509	7.11126e-07	0.000568849	5.75678
17274092	NA	NA	-0.769899	4.57739	-5.63234	7.44423e-07	0.000581306	5.71497
17350032	NA	NA	0.561108	6.30341	5.61587	7.89734e-07	0.000602346	5.66098
17292117	ENSMUSG00000051335	Gfod1	0.324046	8.69622	5.55501	9.82123e-07	0.000717977	5.46176
17375997	ENSMUSG00000014361	Mertk	0.401976	8.91997	5.55416	9.85119e-07	0.000717977	5.45898
17526707	ENSMUSG00000066687	Zbtb16	0.341402	9.05669	5.50653	1.168e-06	0.000832089	5.30338
17224730	ENSMUSG00000050711	Scg2	0.331133	9.99158	5.50073	1.19243e-06	0.000832089	5.28446
17514871	ENSMUSG00000001774	Chordc1	0.272382	9.6829	5.49053	1.23669e-06	0.000835143	5.25116
17394366	ENSMUSG00000053166	Cdh22	0.29486	8.17772	5.48271	1.27167e-06	0.000835143	5.22567
17351952	ENSMUSG00000025425	St8sia5	0.313529	10.1581	5.47839	1.29143e-06	0.000835143	5.21159
17243738	ENSMUSG00000020048	Hsp90b1	0.222996	11.4689	5.47683	1.29866e-06	0.000835143	5.20648
17362240	ENSMUSG00000024966	Stip1	0.232645	10.1693	5.46265	1.36603e-06	0.000839172	5.16026
17482508	ENSMUSG00000030889	Vwa3a	-0.349714	6.14557	-5.45699	1.39389e-06	0.000839172	5.14182
17508835	ENSMUSG00000039539	Sgcz	-0.401157	7.99844	-5.45678	1.39495e-06	0.000839172	5.14113
17257085	ENSMUSG00000048878	Hexim1	0.274818	9.04842	5.45431	1.40728e-06	0.000839172	5.13309
17257937	ENSMUSG00000041695	Kcnj2	0.500917	7.37258	5.43777	1.49273e-06	0.000847848	5.07922
17437350	NA	NA	0.453504	6.89555	5.43705	1.49654e-06	0.000847848	5.07689
17358905	ENSMUSG00000041180	Hectd2	0.244445	8.43366	5.43652	1.49938e-06	0.000847848	5.07516
17480102	ENSMUSG00000030616	Sytl2	-0.344188	9.4225	-5.43144	1.52679e-06	0.000848713	5.0586
17314260	ENSMUSG00000036273	Lrrk2	0.308034	9.27869	5.3958	1.73329e-06	0.000940455	4.94269
17231482	ENSMUSG00000019772	Vip	0.263104	9.53502	5.39323	1.74918e-06	0.000940455	4.93435
17466659	ENSMUSG00000029817	Tra2a	0.399903	8.90105	5.30694	2.37621e-06	0.00125698	4.65442
17531217	ENSMUSG00000066357	Wdr6	-0.407474	8.18086	-5.25569	2.84873e-06	0.00148301	4.48871
17516707	ENSMUSG00000070305	Mpzl3	0.374015	6.91554	5.24251	2.98459e-06	0.00152946	4.44615
17543817	ENSMUSG00000033965	Slc16a2	-0.26733	8.44947	-5.22855	3.13545e-06	0.00158205	4.4011
17282970	ENSMUSG00000007682	Dio2	0.56867	8.9348	5.21592	3.27839e-06	0.00162911	4.36037
17506991	ENSMUSG00000025810	Nrp1	0.311785	8.26522	5.21135	3.33165e-06	0.00163087	4.34565
17447963	ENSMUSG00000029088	Kcnip4	-0.25235	9.76033	-5.18741	3.62513e-06	0.00174843	4.26853
17404601	ENSMUSG00000027669	Gnb4	-0.271644	8.78808	-5.18311	3.6805e-06	0.00174941	4.25468
17479205	ENSMUSG00000066406	Akap13	0.246863	7.6143	5.15774	4.02436e-06	0.00187631	4.17309
17383748	ENSMUSG00000075415	Fnbp1	-0.217918	9.67177	-5.1551	4.06191e-06	0.00187631	4.16461
17518458	ENSMUSG00000032816	Igdcc4	-0.331513	7.3771	-5.08452	5.20444e-06	0.0023707	3.93822
17426700	ENSMUSG00000028402	Mpdz	0.228831	8.41532	5.06154	5.6409e-06	0.00253431	3.86468
17503300	ENSMUSG00000052566	Hook2	-0.420612	6.39474	-5.01401	6.6607e-06	0.00291739	3.71293
17511377	ENSMUSG00000036902	Neto2	0.210391	10.2401	5.01355	6.67147e-06	0.00291739	3.71146
17438882	ENSMUSG00000054945	Gm9958	0.491649	5.23009	4.99593	7.09473e-06	0.00306165	3.6553
17375396	ENSMUSG00000027227	Sord	-0.263317	8.14929	-4.99133	7.20947e-06	0.00306499	3.64065
17451356	ENSMUSG00000042216	Sgsm1	0.391241	8.43198	4.98817	7.28937e-06	0.00306499	3.63059
17295907	ENSMUSG00000021710	Nln	-0.235255	8.61718	-4.97692	7.58092e-06	0.00314723	3.59478
17257100	ENSMUSG00000055805	Fmnl1	0.386681	8.89087	4.96633	7.86572e-06	0.00322465	3.56112
17427661	ENSMUSG00000035126	Wdr78	0.269945	7.48465	4.93986	8.62465e-06	0.00342915	3.47703
17430680	ENSMUSG00000028909	Ptpru	0.324031	7.68976	4.93947	8.63643e-06	0.00342915	3.47579
17328625	ENSMUSG00000022769	Sdf2l1	0.407005	7.17544	4.93808	8.67821e-06	0.00342915	3.47138
17435584	ENSMUSG00000045294	Insig1	-0.30874	9.88566	-4.92003	9.24e-06	0.00352303	3.41413
17233536	ENSMUSG00000019916	P4ha1	0.329718	9.00358	4.91769	9.31539e-06	0.00352303	3.40671
17286818	ENSMUSG00000021366	Hivep1	0.259671	9.14622	4.91716	9.33259e-06	0.00352303	3.40503
17223080	ENSMUSG00000042807	Hecw2	-0.255488	9.0218	-4.91394	9.43753e-06	0.00352303	3.39482
17508045	ENSMUSG00000031534	Smim19	-0.244502	8.07073	-4.91347	9.45289e-06	0.00352303	3.39334
17477979	ENSMUSG00000059824	Dbp	-0.440585	9.86321	-4.88652	1.03792e-05	0.00377114	3.30802
17313998	ENSMUSG00000023272	Creld2	0.257856	8.19448	4.88341	1.04917e-05	0.00377114	3.29818
17487211	ENSMUSG00000003545	Fosb	0.566622	5.84182	4.88071	1.05906e-05	0.00377114	3.28962
17307151	ENSMUSG00000021951	N6amt2	0.351582	7.63795	4.87882	1.06601e-05	0.00377114	3.28366
17352997	ENSMUSG00000033382	Trappc8	0.168201	8.83941	4.87792	1.06935e-05	0.00377114	3.2808
17306189	ENSMUSG00000060373	Hnrnpc	0.174393	10.2951	4.87169	1.09264e-05	0.00378328	3.26114
17526956	ENSMUSG00000060594	Layn	0.429906	6.90696	4.87084	1.09587e-05	0.00378328	3.25845
17383366	NA	NA	-0.713738	5.96319	-4.86735	1.10919e-05	0.0037894	3.24742
17278188	ENSMUSG00000021203	Otub2	0.359119	6.70162	4.85187	1.17023e-05	0.00395672	3.19854
17390079	ENSMUSG00000050211	Pla2g4e	-0.428802	7.17423	-4.84117	1.21435e-05	0.00406399	3.16477
17261055	ENSMUSG00000020286	1700093K21Rik	-0.637175	4.39578	-4.83182	1.25421e-05	0.00415499	3.13531
17297125	ENSMUSG00000021745	Ptprg	0.218375	9.33814	4.82527	1.28294e-05	0.00420765	3.11465
17407934	ENSMUSG00000038550	Ciart	-0.565523	7.42102	-4.82161	1.29924e-05	0.00421893	3.10313
17407190	ENSMUSG00000027944	Hax1	0.271913	8.22739	4.81478	1.33022e-05	0.004269	3.08163
17405154	ENSMUSG00000061143	Maml3	0.55415	6.55653	4.81251	1.34069e-05	0.004269	3.07448
17293237	ENSMUSG00000021556	Golm1	0.275565	7.87346	4.79446	1.4268e-05	0.00449951	3.0177
17284360	NA	NA	-0.406811	7.84466	-4.79113	1.44324e-05	0.004508	3.00725
17310922	ENSMUSG00000022324	Matn2	0.275454	8.40282	4.77356	1.53324e-05	0.00474392	2.95208
17531958	ENSMUSG00000032437	Stt3b	0.174488	10.1556	4.75556	1.63119e-05	0.00499982	2.8956
17374455	ENSMUSG00000027351	Spred1	0.224425	10.4666	4.75244	1.64877e-05	0.00500691	2.88583
17279893	ENSMUSG00000020627	Klhl29	0.268568	8.8474	4.74403	1.69708e-05	0.00510157	2.85949
17275832	ENSMUSG00000055884	Fancm	-0.249826	7.88767	-4.74165	1.71105e-05	0.00510157	2.85201
17404628	ENSMUSG00000027674	Pex5l	0.221523	9.76142	4.73106	1.77439e-05	0.00524278	2.81887
17234678	ENSMUSG00000020265	Sumo3	-0.298814	7.18024	-4.7281	1.7925e-05	0.005249	2.80961
17542167	ENSMUSG00000073139	BC023829	0.256408	8.73052	4.72198	1.83051e-05	0.00531286	2.79048
17285157	ENSMUSG00000050244	Heatr1	0.234902	7.79113	4.70468	1.94235e-05	0.00558799	2.73642
17466075	ENSMUSG00000042599	Kdm7a	0.195284	9.35964	4.69796	1.98755e-05	0.00566833	2.71544
17331731	ENSMUSG00000052299	Ltn1	0.192302	8.71709	4.66396	2.23262e-05	0.00631235	2.60946
17450448	ENSMUSG00000029298	Gbp9	-0.533681	5.79854	-4.64797	2.35785e-05	0.00660943	2.55973
17278779	NA	NA	-0.381145	9.74942	-4.64054	2.41835e-05	0.00672157	2.53664
17222837	ENSMUSG00000018417	Myo1b	-0.239067	8.75376	-4.62342	2.5637e-05	0.00706567	2.48346
17538096	ENSMUSG00000031438	Rnf128	0.257893	6.70034	4.606	2.7202e-05	0.00741445	2.42948
17297801	NA	NA	0.373122	10.1371	4.60194	2.75807e-05	0.00741445	2.41688
17297833	NA	NA	0.373122	10.1371	4.60194	2.75807e-05	0.00741445	2.41688
17360109	ENSMUSG00000034336	Ina	0.173305	11.5181	4.58689	2.9028e-05	0.00771108	2.3703
17288812	ENSMUSG00000071252	2210408I21Rik	-0.199224	8.65446	-4.58502	2.92129e-05	0.00771108	2.36451
17548775	NA	Gm20326	0.280296	9.43521	4.58324	2.93894e-05	0.00771108	2.35903
17478587	NA	A230056P14Rik	0.42774	6.41745	4.57745	2.99737e-05	0.00780197	2.3411
17460622	ENSMUSG00000030062	Rpn1	0.205002	9.66709	4.57403	3.03231e-05	0.00783077	2.33054
17317717	ENSMUSG00000036800	Fam135b	0.217216	9.10949	4.54761	3.31635e-05	0.00849737	2.249
17375275	ENSMUSG00000027248	Pdia3	0.236017	10.5482	4.54485	3.34751e-05	0.00851072	2.24048
17481960	ENSMUSG00000055116	Arntl	0.227924	9.55393	4.53613	3.4478e-05	0.00869828	2.21361
17303433	ENSMUSG00000021750	Fam107a	0.354789	11.2066	4.53327	3.48128e-05	0.00871569	2.20481
17411594	ENSMUSG00000028243	Ubxn2b	0.242701	9.1145	4.52881	3.53425e-05	0.00878126	2.19106
17455507	ENSMUSG00000029657	Hsph1	0.240605	10.7833	4.51974	3.64431e-05	0.00898666	2.16314
17342916	ENSMUSG00000036196	Slc26a8	-0.321474	6.61182	-4.51625	3.68744e-05	0.00902514	2.15243
17472760	ENSMUSG00000030256	Bhlhe41	-0.341744	8.03092	-4.51097	3.75384e-05	0.00908768	2.13619
17404296	ENSMUSG00000049796	Crh	0.468124	6.33274	4.50981	3.76854e-05	0.00908768	2.13263
17394175	ENSMUSG00000017009	Sdc4	0.303251	8.93365	4.50765	3.79612e-05	0.00908768	2.12599
17518780	ENSMUSG00000032373	Car12	0.543988	6.79076	4.50472	3.83389e-05	0.0091116	2.11698
17301926	ENSMUSG00000034997	Htr2a	0.315376	9.47255	4.50196	3.86969e-05	0.00913052	2.10852
17244864	ENSMUSG00000020181	Nav3	-0.191064	10.4619	-4.49617	3.94606e-05	0.00924422	2.09073
17342868	ENSMUSG00000024222	Fkbp5	0.389664	7.20187	4.49248	3.99547e-05	0.00925241	2.07941
17218060	ENSMUSG00000032487	Ptgs2	0.429652	8.23716	4.4917	4.00598e-05	0.00925241	2.07702
17468298	ENSMUSG00000033769	Exoc6b	0.1868	9.59104	4.47321	4.26343e-05	0.00977816	2.02033

## Sheet: RS2
Affymetrix Probeset ID	Ensembl ID	MGI Symbol	logFC	AveExpr	t	P.Value	adj.P.Val	B
17395009	ENSMUSG00000067578	Cbln4	0.661538	7.18325	8.85706	6.19063e-12	2.03034e-07	16.4175
17241676	ENSMUSG00000019945	1700040L02Rik	-0.591775	7.35012	-8.5762	1.68653e-11	2.11661e-07	15.5141
17335467	NA	NA	0.84517	7.95316	8.53767	1.9361e-11	2.11661e-07	15.3895
17440538	ENSMUSG00000033316	Galnt9	0.472976	8.73143	8.45038	2.64804e-11	2.17119e-07	15.1065
17295136	ENSMUSG00000021676	Iqgap2	0.535062	8.9062	8.17746	7.0757e-11	4.33987e-07	14.2166
17301718	ENSMUSG00000033730	Egr3	0.834704	8.77552	8.14557	7.93951e-11	4.33987e-07	14.1121
17508835	ENSMUSG00000039539	Sgcz	-0.570357	7.99844	-8.01919	1.25409e-10	5.87577e-07	13.6972
17360260	ENSMUSG00000063434	Sorcs3	0.435519	9.51049	7.9251	1.76373e-10	7.23063e-07	13.3874
17540027	NA	NA	-0.488598	10.1427	-7.68073	4.28625e-10	1.56196e-06	12.5793
17374077	ENSMUSG00000048482	Bdnf	0.491083	6.20741	7.54476	7.03371e-10	2.30685e-06	12.1278
17297759	NA	NA	0.5923	8.47548	7.39616	1.20958e-09	3.60643e-06	11.633
17322927	ENSMUSG00000037972	Snn	-0.283097	9.08012	-7.23262	2.19831e-09	6.00817e-06	11.0871
17444498	ENSMUSG00000059991	Nptx2	0.593915	7.85056	7.18462	2.61995e-09	6.37644e-06	10.9266
17437350	NA	NA	0.578932	6.89555	7.17418	2.7219e-09	6.37644e-06	10.8917
17332804	ENSMUSG00000023805	Synj2	0.303732	8.61412	7.12732	3.23053e-09	7.06345e-06	10.7349
17483912	ENSMUSG00000006205	Htra1	0.32224	8.77138	7.09605	3.62191e-09	7.42424e-06	10.6303
17297801	NA	NA	0.541738	10.1371	6.90622	7.25285e-09	1.32151e-05	9.99433
17297833	NA	NA	0.541738	10.1371	6.90622	7.25285e-09	1.32151e-05	9.99433
17352265	ENSMUSG00000024647	Cbln2	0.384467	8.37988	6.83848	9.29239e-09	1.60401e-05	9.7672
17443519	ENSMUSG00000037428	Vgf	0.43873	9.14832	6.80208	1.0616e-08	1.74087e-05	9.64509
17243738	ENSMUSG00000020048	Hsp90b1	0.265697	11.4689	6.74497	1.30818e-08	2.04306e-05	9.45354
17237356	NA	Gm15723	0.453891	7.90959	6.59233	2.28565e-08	3.40739e-05	8.94146
17257937	ENSMUSG00000041695	Kcnj2	0.576119	7.37258	6.46441	3.64695e-08	5.20039e-05	8.51238
17516795	ENSMUSG00000032087	Dscaml1	0.281706	8.89197	6.43728	4.02652e-08	5.50241e-05	8.42142
17297713	ENSMUSG00000007817	Zmiz1	0.428035	9.21742	6.35349	5.46599e-08	7.17073e-05	8.14057
17231482	ENSMUSG00000019772	Vip	0.298184	9.53502	6.31783	6.22472e-08	7.852e-05	8.0211
17350032	NA	NA	0.609542	6.30341	6.30574	6.50502e-08	7.90168e-05	7.98062
17212087	ENSMUSG00000026077	Npas2	0.265926	9.51945	6.21633	9.00811e-08	0.000105514	7.68132
17288677	ENSMUSG00000021587	Pcsk1	0.314059	8.65854	6.18192	1.02095e-07	0.000115462	7.5662
17548311	NA	NA	0.404498	10.608	6.11325	1.31038e-07	0.000128234	7.33665
17548313	NA	NA	0.404498	10.608	6.11325	1.31038e-07	0.000128234	7.33665
17548642	NA	NA	0.404498	10.608	6.11325	1.31038e-07	0.000128234	7.33665
17548644	NA	NA	0.404498	10.608	6.11325	1.31038e-07	0.000128234	7.33665
17436237	ENSMUSG00000029135	Fosl2	0.541162	7.57315	6.10843	1.33352e-07	0.000128234	7.32055
17429632	ENSMUSG00000028655	Mfsd2a	0.491581	8.66579	6.10124	1.3688e-07	0.000128234	7.29654
17455507	ENSMUSG00000029657	Hsph1	0.313834	10.7833	6.09354	1.40757e-07	0.000128234	7.27084
17237767	ENSMUSG00000034613	Ppm1h	0.273028	8.97821	6.03416	1.74604e-07	0.00015477	7.07262
17222465	ENSMUSG00000037138	Aff3	0.28725	8.53711	6.00276	1.95658e-07	0.000168868	6.96787
17516564	ENSMUSG00000032115	Hyou1	0.323782	9.4256	5.98999	2.04927e-07	0.000172333	6.92529
17340404	ENSMUSG00000024256	Adcyap1	0.438056	7.46787	5.97639	2.15275e-07	0.000176509	6.87996
17511183	ENSMUSG00000003814	Calr	0.282421	11.279	5.96748	2.22334e-07	0.000177851	6.85027
17544078	ENSMUSG00000031239	Itm2a	-0.360063	9.73314	-5.94853	2.38128e-07	0.00018595	6.78713
17354263	ENSMUSG00000033319	Fem1c	0.337408	8.80751	5.92572	2.58611e-07	0.000193508	6.7112
17328625	ENSMUSG00000022769	Sdf2l1	0.472437	7.17544	5.92466	2.59607e-07	0.000193508	6.70766
17498502	ENSMUSG00000070348	Ccnd1	0.361323	8.22688	5.87265	3.13319e-07	0.000228354	6.53461
17515617	ENSMUSG00000034275	Igsf9b	0.347863	9.20218	5.8234	3.74305e-07	0.000266871	6.37093
17272926	ENSMUSG00000025582	Nptx1	0.337488	9.1072	5.81353	3.87862e-07	0.000269791	6.33818
17430680	ENSMUSG00000028909	Ptpru	0.368651	7.68976	5.80858	3.94853e-07	0.000269791	6.32174
17391709	ENSMUSG00000074796	Slc4a11	0.49757	5.28363	5.79747	4.10999e-07	0.000274261	6.28486
17526707	ENSMUSG00000066687	Zbtb16	0.347463	9.05669	5.79271	4.18119e-07	0.000274261	6.26905
17404601	ENSMUSG00000027669	Gnb4	-0.291464	8.78808	-5.74825	4.90762e-07	0.000315599	6.12161
17481863	ENSMUSG00000038244	Mical2	0.36541	11.1042	5.71069	5.61784e-07	0.000354324	5.9972
17234896	NA	NA	-0.330842	8.7271	-5.6538	6.8923e-07	0.000426503	5.80901
17375275	ENSMUSG00000027248	Pdia3	0.283005	10.5482	5.63289	7.42945e-07	0.000451229	5.73993
17332766	ENSMUSG00000034265	Zdhhc14	0.278946	9.67182	5.62765	7.57054e-07	0.000451438	5.72261
17414408	ENSMUSG00000038630	Zkscan16	-0.29751	9.51339	-5.61919	7.8039e-07	0.000457044	5.69467
17314888	ENSMUSG00000023019	Gpd1	0.3926	8.78382	5.58826	8.71868e-07	0.000501661	5.59264
17249461	ENSMUSG00000036264	Fstl4	0.372374	9.1084	5.56565	9.4541e-07	0.000534597	5.5181
17285438	ENSMUSG00000041324	Inhba	0.674167	7.00295	5.55494	9.82353e-07	0.000546072	5.48282
17330410	ENSMUSG00000022799	Arhgap31	0.312972	8.00248	5.5276	1.08328e-06	0.000592139	5.3928
17487001	ENSMUSG00000004328	Hif3a	0.500283	5.79459	5.47551	1.3048e-06	0.000694202	5.22154
17289372	ENSMUSG00000041773	Enc1	0.185923	11.5115	5.47289	1.31703e-06	0.000694202	5.21296
17355248	NA	Gm26910	0.254455	8.17008	5.46941	1.3335e-06	0.000694202	5.20152
17362240	ENSMUSG00000024966	Stip1	0.224507	10.1693	5.44881	1.43514e-06	0.000735444	5.13391
17302113	ENSMUSG00000022012	Enox1	0.241635	8.72261	5.44058	1.47786e-06	0.000745441	5.10691
17218568	ENSMUSG00000015829	Tnr	0.246396	10.3627	5.43481	1.50857e-06	0.000745441	5.08798
17481960	ENSMUSG00000055116	Arntl	0.264068	9.55393	5.43216	1.52284e-06	0.000745441	5.07932
17432941	ENSMUSG00000041544	Ptchd2	0.37492	7.68183	5.42201	1.57891e-06	0.000761521	5.04604
17274092	NA	NA	-0.714955	4.57739	-5.40624	1.67011e-06	0.00078362	4.99436
17283155	ENSMUSG00000051166	Eml5	0.228436	9.81504	5.40583	1.67251e-06	0.00078362	4.99303
17222837	ENSMUSG00000018417	Myo1b	-0.270199	8.75376	-5.40119	1.70038e-06	0.000785457	4.97782
17339967	ENSMUSG00000024245	Tmem178	0.208666	10.8671	5.39032	1.76738e-06	0.000805064	4.94226
17525617	ENSMUSG00000032128	Robo3	0.486671	6.79413	5.3835	1.81079e-06	0.000813541	4.91992
17218060	ENSMUSG00000032487	Ptgs2	0.497829	8.23716	5.37943	1.83715e-06	0.000814229	4.90663
17510586	ENSMUSG00000004383	Large	0.198903	10.7514	5.37012	1.89895e-06	0.000830397	4.87618
17351952	ENSMUSG00000025425	St8sia5	0.295556	10.1581	5.33798	2.1285e-06	0.000916045	4.77116
17217169	ENSMUSG00000065435	Mir135b	0.574565	5.87244	5.33506	2.15067e-06	0.000916045	4.76162
17224730	ENSMUSG00000050711	Scg2	0.309976	9.99158	5.32242	2.24933e-06	0.000934929	4.72035
17451356	ENSMUSG00000042216	Sgsm1	0.403853	8.43198	5.32208	2.25202e-06	0.000934929	4.71925
17285559	ENSMUSG00000041112	Elmo1	0.201031	9.79235	5.31537	2.3062e-06	0.000945457	4.69737
17370103	ENSMUSG00000026864	Hspa5	0.315969	9.51812	5.26311	2.77503e-06	0.00112361	4.52709
17226829	ENSMUSG00000059149	Mfsd4	-0.311587	9.02206	-5.24058	3.00498e-06	0.00118988	4.45384
17251527	ENSMUSG00000020893	Per1	-0.418416	9.14906	-5.24	3.01125e-06	0.00118988	4.45192
17516450	ENSMUSG00000032012	Pvrl1	0.395245	8.61243	5.21616	3.27565e-06	0.00127895	4.37449
17387485	ENSMUSG00000034075	Zdhhc5	0.169227	9.74017	5.19035	3.58772e-06	0.00138431	4.29078
17297125	ENSMUSG00000021745	Ptprg	0.226553	9.33814	5.17428	3.79673e-06	0.00144792	4.23869
17374871	ENSMUSG00000027296	Itpka	-0.228726	9.43178	-5.16571	3.91309e-06	0.00147515	4.21092
17316878	ENSMUSG00000022311	Csmd3	-0.267543	8.73377	-5.15047	4.12869e-06	0.00153874	4.16159
17514871	ENSMUSG00000001774	Chordc1	0.247014	9.6829	5.14658	4.1855e-06	0.00154238	4.14902
17517831	ENSMUSG00000032323	Cyp11a1	0.372397	6.22313	5.13703	4.32839e-06	0.00157731	4.11814
17430777	ENSMUSG00000028901	Gmeb1	0.364161	7.66831	5.12377	4.53495e-06	0.00163442	4.07527
17286818	ENSMUSG00000021366	Hivep1	0.260934	9.14622	5.1072	4.80648e-06	0.00171346	4.02178
17364588	ENSMUSG00000050121	Opalin	-0.376061	7.55441	-5.08709	5.15788e-06	0.00180685	3.95689
17360109	ENSMUSG00000034336	Ina	0.185905	11.5181	5.08583	5.18069e-06	0.00180685	3.95284
17448821	ENSMUSG00000029153	Ociad2	0.3368	9.89613	5.08292	5.23374e-06	0.00180685	3.94347
17447884	ENSMUSG00000039706	Ldb2	0.239256	10.3437	5.06963	5.48323e-06	0.00186506	3.90065
17394405	ENSMUSG00000017670	Elmo2	0.253743	9.91627	5.06793	5.51608e-06	0.00186506	3.89515
17485855	ENSMUSG00000052296	Ppp6r1	0.18327	9.51345	5.02309	6.45274e-06	0.00215739	3.75095
17477979	ENSMUSG00000059824	Dbp	-0.437938	9.86321	-5.02047	6.51224e-06	0.00215739	3.74251
17394366	ENSMUSG00000053166	Cdh22	0.260999	8.17772	5.01625	6.60878e-06	0.00216748	3.72898
17487211	ENSMUSG00000003545	Fosb	0.559538	5.84182	4.98173	7.45494e-06	0.00242079	3.61823
17465341	ENSMUSG00000029701	Rbm28	0.253458	8.42018	4.97656	7.59042e-06	0.00244062	3.60168
17340609	ENSMUSG00000052397	Ezr	0.389529	8.84274	4.97312	7.68183e-06	0.00244353	3.59068
17297258	ENSMUSG00000042567	Nek10	-0.366317	5.71724	-4.97064	7.74848e-06	0.00244353	3.58274
17226418	NA	NA	-0.605435	5.4202	-4.96227	7.9777e-06	0.00249185	3.55594
17280842	ENSMUSG00000001627	Ifrd1	0.239163	8.28416	4.95195	8.26948e-06	0.00255862	3.52293
17463268	ENSMUSG00000038115	Ano2	-0.787001	6.26123	-4.94724	8.40612e-06	0.00257659	3.50786
17257085	ENSMUSG00000048878	Hexim1	0.240576	9.04842	4.93525	8.76405e-06	0.00264587	3.46954
17364665	ENSMUSG00000025020	Slit1	0.315061	8.20705	4.93429	8.79348e-06	0.00264587	3.46646
17301926	ENSMUSG00000034997	Htr2a	0.333974	9.47255	4.92773	8.99629e-06	0.00268228	3.44551
17274249	ENSMUSG00000020571	Pdia6	0.254921	9.94692	4.9227	9.15486e-06	0.00270497	3.42945
17453882	ENSMUSG00000037364	Srrt	0.214388	9.11315	4.91238	9.48898e-06	0.00276487	3.39651
17244435	ENSMUSG00000097164	Cep83os	-0.24909	8.71505	-4.91125	9.5262e-06	0.00276487	3.39292
17316068	ENSMUSG00000022197	Pdzd2	0.271814	7.48925	4.90328	9.79328e-06	0.00279521	3.36751
17320322	ENSMUSG00000053137	Mapk11	0.431743	9.123	4.90305	9.80117e-06	0.00279521	3.36677
17482508	ENSMUSG00000030889	Vwa3a	-0.303671	6.14557	-4.89784	9.97982e-06	0.00282162	3.35017
17480102	ENSMUSG00000030616	Sytl2	-0.299974	9.4225	-4.89288	1.0153e-05	0.00284606	3.33436
17324305	ENSMUSG00000004460	Dnajb11	0.260239	8.92082	4.87821	1.06828e-05	0.00296917	3.28764
17228073	ENSMUSG00000026482	Rgl1	0.197855	9.58779	4.86032	1.13653e-05	0.00313233	3.23075
17511878	ENSMUSG00000031775	Pllp	-0.28517	8.76437	-4.85562	1.15517e-05	0.00314328	3.2158
17406646	ENSMUSG00000004894	Hapln2	0.346976	7.21785	4.85449	1.15967e-05	0.00314328	3.21223
17364565	ENSMUSG00000061132	Blnk	0.317018	6.78947	4.84656	1.19193e-05	0.00320423	3.18703
17278814	ENSMUSG00000065617	Mir323	-0.355599	8.01606	-4.82236	1.29589e-05	0.00345538	3.11022
17394538	ENSMUSG00000006800	Sulf2	0.249088	9.8533	4.80823	1.36063e-05	0.00359875	3.06545
17510166	ENSMUSG00000031833	Mast3	0.275866	8.94559	4.80519	1.37497e-05	0.00360758	3.05583
17531958	ENSMUSG00000032437	Stt3b	0.170367	10.1556	4.79938	1.40281e-05	0.00365143	3.03742
17378232	ENSMUSG00000038523	1700003F12Rik	-0.574309	6.68541	-4.79369	1.43057e-05	0.00368605	3.01942
17251583	ENSMUSG00000032807	Alox12b	0.434402	6.91664	4.79207	1.43859e-05	0.00368605	3.01429
17357183	ENSMUSG00000010097	Nxf1	0.203828	9.33677	4.77592	1.52086e-05	0.00386664	2.96323
17345830	ENSMUSG00000040260	Daam2	0.269941	8.27319	4.76863	1.55947e-05	0.0039343	2.94021
17282970	ENSMUSG00000007682	Dio2	0.500767	8.9348	4.74753	1.6768e-05	0.0041837	2.87362
17278773	NA	Rian	-0.260481	8.94333	-4.74631	1.68384e-05	0.0041837	2.86978
17450718	ENSMUSG00000029270	Fam69a	-0.233215	8.76069	-4.7369	1.73914e-05	0.00428862	2.84011
17289137	ENSMUSG00000007617	Homer1	0.31812	9.72411	4.73165	1.77079e-05	0.00433407	2.82356
17407934	ENSMUSG00000038550	Ciart	-0.536395	7.42102	-4.72703	1.79909e-05	0.00437073	2.80901
17449033	ENSMUSG00000029246	Ppat	-0.219895	8.06606	-4.70473	1.94202e-05	0.00465953	2.73885
17412719	NA	NA	-0.701147	7.17533	-4.70407	1.94639e-05	0.00465953	2.73679
17318923	ENSMUSG00000019146	Cacng2	0.235436	9.82896	4.68587	2.0715e-05	0.00492312	2.67962
17404296	ENSMUSG00000049796	Crh	0.46689	6.33274	4.64915	2.3484e-05	0.00554105	2.56453
17445568	ENSMUSG00000042508	Dmtf1	0.179541	9.31141	4.63167	2.49264e-05	0.00583936	2.50986
17313418	ENSMUSG00000042109	Csdc2	0.394994	8.50931	4.61696	2.6207e-05	0.00604403	2.46391
17289324	ENSMUSG00000091387	Gcnt4	0.291424	8.49143	4.61524	2.63609e-05	0.00604403	2.45854
17388041	ENSMUSG00000025314	Ptprj	0.214426	9.7173	4.61508	2.63747e-05	0.00604403	2.45806
17285097	ENSMUSG00000048264	Dip2c	0.162129	9.23033	4.61328	2.65372e-05	0.00604403	2.45243
17517634	ENSMUSG00000042557	Sin3a	-0.186503	8.28988	-4.61014	2.68224e-05	0.00606685	2.44263
17326756	ENSMUSG00000022762	Ncam2	-0.16614	10.5698	-4.59735	2.80139e-05	0.00629297	2.40277
17286587	ENSMUSG00000021423	Ly86	-0.324153	8.53284	-4.59226	2.85033e-05	0.00635067	2.38689
17394582	ENSMUSG00000039621	Prex1	0.227357	8.65461	4.59066	2.86581e-05	0.00635067	2.38193
17452897	ENSMUSG00000029478	Ncor2	0.248076	9.08452	4.58467	2.92477e-05	0.00641175	2.36326
17309099	ENSMUSG00000072294	Klf12	0.270511	9.13924	4.58389	2.93247e-05	0.00641175	2.36085
17317608	ENSMUSG00000022375	Lrrc6	-0.35495	7.13068	-4.58075	2.96399e-05	0.00643775	2.35105
17525894	ENSMUSG00000049313	Sorl1	0.250437	10.5383	4.57058	3.06805e-05	0.0065564	2.31942
17472760	ENSMUSG00000030256	Bhlhe41	-0.334847	8.03092	-4.56853	3.08941e-05	0.0065564	2.31306
17476199	ENSMUSG00000011427	Zfp790	-0.253748	8.17257	-4.56835	3.09136e-05	0.0065564	2.31248
17509479	NA	Galntl6	-0.22794	8.64213	-4.56766	3.09858e-05	0.0065564	2.31034
17481725	ENSMUSG00000061079	Zfp143	0.258982	8.54096	4.55693	3.21332e-05	0.0067556	2.27701
17247695	ENSMUSG00000020290	Xpo1	0.227804	9.09263	4.55187	3.26889e-05	0.00682865	2.2613
17260295	ENSMUSG00000053838	Nudcd3	-0.189507	8.53672	-4.54981	3.29177e-05	0.00683292	2.25491
17543753	ENSMUSG00000031323	Dmrtc1a	-0.320755	6.50785	-4.54792	3.31296e-05	0.00683366	2.24902
17445453	ENSMUSG00000092094	Zfp804b	-0.363467	7.29288	-4.54253	3.37397e-05	0.006916	2.2323
17513311	ENSMUSG00000014633	Cmc2	0.296522	7.72691	4.53809	3.42499e-05	0.00697698	2.21855
17548593	ENSMUSG00000078453	Abracl	0.31779	6.68683	4.53401	3.47265e-05	0.00703039	2.20589
17355411	ENSMUSG00000024558	Mapk4	0.220728	9.66357	4.52955	3.5254e-05	0.00709341	2.19207
17327038	ENSMUSG00000022971	Ifnar2	-0.204409	8.26488	-4.52389	3.59354e-05	0.00718642	2.17453
17358905	ENSMUSG00000041180	Hectd2	0.196431	8.43366	4.51556	3.69606e-05	0.00734664	2.14876
17543817	ENSMUSG00000033965	Slc16a2	-0.223265	8.44947	-4.51353	3.72157e-05	0.00735278	2.14245
17257100	ENSMUSG00000055805	Fmnl1	0.339455	8.89087	4.50637	3.81258e-05	0.0074875	2.12032
17235227	ENSMUSG00000045193	Cirbp	-0.421185	7.20396	-4.47818	4.19277e-05	0.00818513	2.03325
17509629	ENSMUSG00000031604	Msmo1	-0.240526	8.8549	-4.46865	4.32941e-05	0.00840187	2.00388
17452861	ENSMUSG00000029392	Rilpl1	0.188831	9.57265	4.4617	4.43176e-05	0.00853401	1.98248
17350020	NA	NA	0.34043	6.64073	4.46051	4.44954e-05	0.00853401	1.97882
17330271	ENSMUSG00000022829	Stxbp5l	0.140615	10.0254	4.44784	4.6432e-05	0.00885366	1.93981
17385365	ENSMUSG00000075334	Rprm	-0.309291	8.29814	-4.44501	4.68745e-05	0.00885954	1.93113
17422546	NA	NA	0.382598	5.90818	4.44227	4.73085e-05	0.00885954	1.92269
17353420	ENSMUSG00000036501	Fam13b	0.152219	9.79896	4.44155	4.7423e-05	0.00885954	1.92047
17435825	ENSMUSG00000029177	Cenpa	0.309255	5.8638	4.43862	4.78913e-05	0.00885954	1.91148
17538782	NA	NA	-0.59739	8.20618	-4.43771	4.80377e-05	0.00885954	1.90868
17226387	ENSMUSG00000036815	Dpp10	-0.130861	10.5815	-4.43593	4.83269e-05	0.00885954	1.90319
17245481	ENSMUSG00000025795	Rassf3	-0.314447	7.93546	-4.43576	4.83537e-05	0.00885954	1.90268
17306189	ENSMUSG00000060373	Hnrnpc	0.15339	10.2951	4.42904	4.9457e-05	0.00898829	1.88203
17516960	ENSMUSG00000032076	Cadm1	0.14242	9.71596	4.42698	4.97986e-05	0.00898829	1.87573
17364484	ENSMUSG00000025006	Sorbs1	0.205636	9.43594	4.4265	4.98786e-05	0.00898829	1.87426
17464654	ENSMUSG00000019577	Pdk4	-0.333363	6.71176	-4.422	5.06384e-05	0.00907534	1.86042
17527373	ENSMUSG00000034007	Scaper	-0.173015	9.67863	-4.40787	5.30916e-05	0.00946329	1.81712
17518342	ENSMUSG00000036466	Megf11	0.294787	6.44604	4.39335	5.57355e-05	0.00986775	1.77265
17535951	ENSMUSG00000031198	Fundc2	-0.259304	8.45263	-4.39214	5.59625e-05	0.00986775	1.76893

## Sheet: RS3
Affymetrix Probeset ID	Ensembl ID	MGI Symbol	logFC	AveExpr	t	P.Value	adj.P.Val	B
17241676	ENSMUSG00000019945	1700040L02Rik	-0.665873	7.35012	-10.5635	1.67126e-14	5.48124e-10	21.0333
17360260	ENSMUSG00000063434	Sorcs3	0.403249	9.51049	8.03247	1.19521e-10	1.95996e-06	13.4077
17355248	NA	Gm26910	0.335047	8.17008	7.88338	2.05197e-10	2.24328e-06	12.9333
17301718	ENSMUSG00000033730	Egr3	0.689322	8.77552	7.36357	1.36241e-09	1.11708e-05	11.264
17483912	ENSMUSG00000006205	Htra1	0.28654	8.77138	6.90717	7.2278e-09	4.741e-05	9.78396
17374077	ENSMUSG00000048482	Bdnf	0.398702	6.20741	6.70528	1.5125e-08	8.26758e-05	9.12678
17508835	ENSMUSG00000039539	Sgcz	-0.429956	7.99844	-6.61737	2.08579e-08	9.77253e-05	8.84036
17444498	ENSMUSG00000059991	Nptx2	0.49452	7.85056	6.54848	2.68283e-08	0.000109986	8.61588
17461414	ENSMUSG00000030103	Bhlhe40	-0.411751	9.97934	-6.51039	3.08327e-08	0.000112358	8.49175
17516564	ENSMUSG00000032115	Hyou1	0.310211	9.4256	6.28216	7.0884e-08	0.000232478	7.74822
17540027	NA	NA	-0.361504	10.1427	-6.22072	8.86534e-08	0.000264324	7.54821
17243738	ENSMUSG00000020048	Hsp90b1	0.219133	11.4689	6.08946	1.42858e-07	0.000390443	7.12133
17437350	NA	NA	0.436801	6.89555	5.92523	2.59072e-07	0.000653598	6.58827
17447963	ENSMUSG00000029088	Kcnip4	-0.250689	9.76033	-5.83071	3.64561e-07	0.000815256	6.28216
17350032	NA	NA	0.514335	6.30341	5.82446	3.72864e-07	0.000815256	6.26197
17226418	NA	NA	-0.638358	5.4202	-5.72736	5.29088e-07	0.00106674	5.94823
17395009	ENSMUSG00000067578	Cbln4	0.388896	7.18325	5.69962	5.84603e-07	0.00106674	5.85876
17366562	ENSMUSG00000043241	Upf2	0.230958	9.14814	5.69922	5.85461e-07	0.00106674	5.85744
17538757	NA	NA	0.361935	11.2974	5.66537	6.61182e-07	0.0011413	5.74835
17226829	ENSMUSG00000059149	Mfsd4	-0.305599	9.02206	-5.62639	7.60491e-07	0.00124709	5.62283
17352265	ENSMUSG00000024647	Cbln2	0.284695	8.37988	5.54318	1.02459e-06	0.00160017	5.3554
17482508	ENSMUSG00000030889	Vwa3a	-0.312219	6.14557	-5.51238	1.14383e-06	0.00170519	5.25661
17237361	ENSMUSG00000034163	Zfc3h1	0.249488	8.89621	5.46864	1.33717e-06	0.00190419	5.11646
17247852	ENSMUSG00000000861	Bcl11a	-0.165208	10.2187	-5.45708	1.39344e-06	0.00190419	5.07947
17297125	ENSMUSG00000021745	Ptprg	0.217601	9.33814	5.44026	1.47956e-06	0.001941	5.02565
17241534	NA	NA	0.253584	9.65762	5.42347	1.5707e-06	0.00198132	4.97199
17548018	ENSMUSG00000023845	Lnpep	0.299951	9.16547	5.34912	2.04601e-06	0.00248529	4.7347
17518780	ENSMUSG00000032373	Car12	0.56699	6.79076	5.31243	2.33042e-06	0.00272967	4.61786
17443519	ENSMUSG00000037428	Vgf	0.31222	9.14832	5.29886	2.44514e-06	0.00276276	4.57473
17394366	ENSMUSG00000053166	Cdh22	0.25142	8.17772	5.28955	2.52714e-06	0.00276276	4.54512
17326964	ENSMUSG00000053414	Hunk	0.385715	7.3096	5.26738	2.73342e-06	0.00289187	4.47468
17543753	ENSMUSG00000031323	Dmrtc1a	-0.336316	6.50785	-5.21992	3.23241e-06	0.00327478	4.32415
17306189	ENSMUSG00000060373	Hnrnpc	0.164977	10.2951	5.21448	3.29505e-06	0.00327478	4.30692
17550428	NA	Neat1	0.638485	7.01321	5.19555	3.52263e-06	0.00328953	4.24697
17440538	ENSMUSG00000033316	Galnt9	0.265198	8.73143	5.18662	3.63518e-06	0.00328953	4.21873
17287081	ENSMUSG00000021379	Id4	-0.294946	8.99518	-5.18521	3.65333e-06	0.00328953	4.21426
17395499	ENSMUSG00000039059	Hrh3	-0.267004	9.51364	-5.18076	3.71109e-06	0.00328953	4.20018
17224730	ENSMUSG00000050711	Scg2	0.274262	9.99158	5.15494	4.06418e-06	0.00350771	4.11859
17226387	ENSMUSG00000036815	Dpp10	-0.138526	10.5815	-5.14023	4.27999e-06	0.00359925	4.07214
17480102	ENSMUSG00000030616	Sytl2	-0.287064	9.4225	-5.12551	4.50726e-06	0.00365947	4.0257
17354831	ENSMUSG00000032735	Ablim3	-0.309085	8.09205	-5.12128	4.57476e-06	0.00365947	4.01235
17292634	ENSMUSG00000056749	Nfil3	0.406486	6.36899	5.03715	6.14348e-06	0.00479733	3.74768
17510166	ENSMUSG00000031833	Mast3	0.262589	8.94559	5.00686	6.82918e-06	0.00520876	3.6527
17538840	NA	NA	0.269693	11.9294	4.96056	8.02528e-06	0.00594953	3.50785
17465341	ENSMUSG00000029701	Rbm28	0.230569	8.42018	4.95567	8.16322e-06	0.00594953	3.49255
17445453	ENSMUSG00000092094	Zfp804b	-0.357737	7.29288	-4.89411	1.01097e-05	0.00712598	3.30062
17466075	ENSMUSG00000042599	Kdm7a	0.179694	9.35964	4.89121	1.02119e-05	0.00712598	3.2916
17468172	ENSMUSG00000014554	Dguok	0.238723	7.17286	4.87045	1.09737e-05	0.00749803	3.22703
17341247	ENSMUSG00000023845	Lnpep	0.168198	10.1793	4.86323	1.12513e-05	0.00753079	3.20462
17453882	ENSMUSG00000037364	Srrt	0.193169	9.11315	4.84514	1.19779e-05	0.00767569	3.14847
17404601	ENSMUSG00000027669	Gnb4	-0.224348	8.78808	-4.84341	1.20499e-05	0.00767569	3.14309
17240357	ENSMUSG00000019837	Gtf3c6	-0.209839	8.13314	-4.83616	1.23558e-05	0.00767569	3.1206
17236934	ENSMUSG00000019971	Cep290	0.208939	7.98641	4.8338	1.2457e-05	0.00767569	3.11328
17230279	NA	NA	0.28276	9.89702	4.82962	1.2638e-05	0.00767569	3.10034
17469705	ENSMUSG00000030272	Camk1	0.214217	8.87477	4.82209	1.29707e-05	0.00773456	3.07702
17390844	ENSMUSG00000027201	Myef2	0.242343	9.98085	4.81131	1.34626e-05	0.00788454	3.04363
17354263	ENSMUSG00000033319	Fem1c	0.24969	8.80751	4.80026	1.39855e-05	0.00801536	3.00945
17480243	ENSMUSG00000048078	Tenm4	0.212964	9.21498	4.79636	1.41748e-05	0.00801536	2.99738
17330410	ENSMUSG00000022799	Arhgap31	0.247598	8.00248	4.78692	1.46434e-05	0.00813999	2.96821
17218543	ENSMUSG00000040782	Rfwd2	0.156268	9.89404	4.76066	1.60284e-05	0.00876141	2.88714
17283155	ENSMUSG00000051166	Eml5	0.183259	9.81504	4.74723	1.67854e-05	0.00902475	2.84575
17504761	ENSMUSG00000014786	Slc9a5	0.253878	7.43785	4.72893	1.78741e-05	0.00938854	2.78938
17403185	ENSMUSG00000059921	Unc5c	0.193631	8.96922	4.72632	1.80345e-05	0.00938854	2.78137

## Sheet: RS6
Affymetrix Probeset ID	Ensembl ID	MGI Symbol	logFC	AveExpr	t	P.Value	adj.P.Val	B
17340404	ENSMUSG00000024256	Adcyap1	0.524357	7.46787	7.60625	5.6217e-10	1.84375e-05	12.0593
17397511	ENSMUSG00000048332	Lhfp	0.379949	7.88616	6.98848	5.36816e-09	8.80297e-05	10.0589
17301926	ENSMUSG00000034997	Htr2a	0.432638	9.47255	6.78725	1.12076e-08	0.000122525	9.40338
17483912	ENSMUSG00000006205	Htra1	0.268224	8.77138	6.28014	7.14088e-08	0.000585498	7.74917
17352265	ENSMUSG00000024647	Cbln2	0.326379	8.37988	6.17245	1.05672e-07	0.000693143	7.39826
17506854	ENSMUSG00000056820	Tsnax	0.246484	9.8777	6.11663	1.29435e-07	0.000707514	7.21654
17291874	ENSMUSG00000039114	Nrn1	0.244254	11.3907	5.87227	3.13749e-07	0.00132667	6.42264
17506917	ENSMUSG00000033998	Kcnk1	0.195386	10.7962	5.86371	3.23608e-07	0.00132667	6.39488
17494503	ENSMUSG00000037060	Prkcdbp	0.309078	7.45615	5.77596	4.44136e-07	0.0014807	6.11075
17289324	ENSMUSG00000091387	Gcnt4	0.342441	8.49143	5.76619	4.60057e-07	0.0014807	6.07914
17395009	ENSMUSG00000067578	Cbln4	0.402191	7.18325	5.72535	5.32938e-07	0.0014807	5.94713
17550426	NA	Neat1	0.386457	8.03194	5.71361	5.5592e-07	0.0014807	5.90922
17283940	NA	NA	0.350419	10.0256	5.69852	5.86918e-07	0.0014807	5.86051
17361805	NA	Neat1	0.431565	7.74378	5.67595	6.36531e-07	0.00149117	5.78764
17269845	ENSMUSG00000035086	Becn1	0.205782	8.85854	5.64844	7.02634e-07	0.00152657	5.69892
17243738	ENSMUSG00000020048	Hsp90b1	0.208666	11.4689	5.63222	7.44738e-07	0.00152657	5.64666
17225506	ENSMUSG00000055866	Per2	-0.330709	7.76227	-5.59474	8.51859e-07	0.00164344	5.52596
17444498	ENSMUSG00000059991	Nptx2	0.431699	7.85056	5.55258	9.90689e-07	0.00180509	5.39035
17310977	ENSMUSG00000050963	Kcns2	0.404195	7.41569	5.53128	1.06911e-06	0.00184544	5.32192
17405267	ENSMUSG00000056306	Sertm1	0.313884	7.12729	5.49342	1.224e-06	0.00193734	5.20037
17493668	ENSMUSG00000030744	Rps3	0.21705	9.76574	5.48967	1.24048e-06	0.00193734	5.18835
17278030	ENSMUSG00000041771	Slc24a4	-0.262546	9.61829	-5.3976	1.72224e-06	0.00256746	4.89353
17404296	ENSMUSG00000049796	Crh	0.508483	6.33274	5.38356	1.81036e-06	0.0025815	4.84869
17390879	ENSMUSG00000027204	Fbn1	0.290948	6.23744	5.33831	2.12604e-06	0.00290532	4.70425
17374295	ENSMUSG00000055943	Emc7	0.211471	9.72335	5.26565	2.75019e-06	0.00360792	4.47293
17516993	NA	NA	0.150792	10.2461	5.16881	3.87053e-06	0.0047073	4.16582
17409792	ENSMUSG00000033377	Palmd	-0.278581	8.57083	-5.1604	3.98692e-06	0.0047073	4.1392
17437585	ENSMUSG00000090061	Nwd2	0.342737	8.931	5.15813	4.01879e-06	0.0047073	4.13204
17227320	ENSMUSG00000041879	Ipo9	0.163523	10.1002	5.14246	4.24662e-06	0.00480263	4.08249
17291374	ENSMUSG00000021339	Mrs2	0.179473	8.8477	5.10098	4.91267e-06	0.00521769	3.95155
17404152	NA	NA	0.27346	10.4418	5.09273	5.05686e-06	0.00521769	3.92556
17290777	NA	4933412O06Rik	-0.345303	7.50072	-5.09082	5.09089e-06	0.00521769	3.91953
17380706	NA	NA	-0.567987	6.27226	-5.07184	5.44092e-06	0.00536959	3.85977
17478598	NA	NA	0.496238	6.27542	5.06533	5.56655e-06	0.00536959	3.83926
17231532	NA	A630066F11Rik	0.332344	6.43288	5.05435	5.78457e-06	0.00542048	3.80474
17339967	ENSMUSG00000024245	Tmem178	0.183679	10.8671	5.04495	5.97817e-06	0.00544628	3.77515
17416427	ENSMUSG00000028618	Tmem59	0.208876	11.2537	5.02743	6.35568e-06	0.00563371	3.72013
17396941	ENSMUSG00000027710	Acad9	0.191123	7.93017	4.982	7.4479e-06	0.0062654	3.57764
17354263	ENSMUSG00000033319	Fem1c	0.266793	8.80751	4.9819	7.4504e-06	0.0062654	3.57733
17374423	NA	G630016G05Rik	-0.462424	5.15959	-4.96952	7.77871e-06	0.00629495	3.53859
17438189	ENSMUSG00000049907	Rasl11b	0.326346	9.27672	4.9662	7.86941e-06	0.00629495	3.52817
17507321	ENSMUSG00000001300	Efnb2	-0.230059	8.89401	-4.93643	8.72815e-06	0.00681565	3.43512
17391963	ENSMUSG00000027341	Tmem230	0.316909	7.29368	4.91729	9.3285e-06	0.00711504	3.37536
17269461	NA	NA	0.421045	5.45995	4.87963	1.063e-05	0.00766767	3.25803
17535183	ENSMUSG00000036790	Slitrk2	0.243304	8.2545	4.87895	1.06554e-05	0.00766767	3.25589
17500523	ENSMUSG00000031532	Saraf	0.194862	10.2382	4.87628	1.07544e-05	0.00766767	3.24758
17420817	NA	LOC102636380	-0.313499	4.89077	-4.85642	1.15199e-05	0.00803865	3.18582
17208865	NA	NA	0.592211	6.93579	4.84062	1.21665e-05	0.00831299	3.13677
17478797	NA	NA	0.32188	9.20917	4.83399	1.24484e-05	0.00833203	3.11619
