# Supplementary material for: Removal of unwanted variation reveals novel patterns of gene expression linked to sleep homeostasis in murine cortex
Source: BMC Genomics. 2016 Oct 25;17(Suppl 8):727. doi: 10.1186/s12864-016-3065-8 (PMC5088519; doi:10.1186/s12864-016-3065-8)
Supplement: Additional file 6: — Clusters of differentially expressed genes as defined on the heatmap in Fig. 3b. (XLSX 105 kb) [file 12864_2016_3065_MOESM6_ESM.xlsx]

## Sheet: Cluster1 (light green)
Cluster 1: Genes up regulated by SD that respond within 6 hours of recovery sleep
Affymetrix probeset ID	ensembl ID	MGI symbol	SD	RS1	RS2	RS3	RS6
17211313	ENSMUSG00000025776	Crispld1	0.292652	0.0785079	0.219562	0.192342	-0.055915
17211375	ENSMUSG00000025931	Paqr8	0.165382	0.304576	0.154951	0.12521	0.178998
17211795	ENSMUSG00000037447	Arid5a	0.324436	0.106135	0.0877477	0.0599002	-0.111845
17212087	ENSMUSG00000026077	Npas2	0.166567	0.138645	0.265926	0.069782	0.0727085
17218543	ENSMUSG00000040782	Rfwd2	0.110397	0.21333	0.146633	0.156268	0.130846
17218568	ENSMUSG00000015829	Tnr	0.249105	0.187431	0.246396	0.15615	0.0676689
17219067	ENSMUSG00000026563	Tada1	0.202726	0.100446	0.156059	0.0812891	-0.0751219
17221026	NA	NA	0.294768	0.102181	0.0701855	0.0389949	0.0300578
17222001	ENSMUSG00000026134	Prim2	0.219914	0.0484515	-0.0361869	-0.0226933	-0.0581692
17222193	ENSMUSG00000067653	Ankrd23	0.379265	0.311654	0.181812	-0.00142329	-0.0706096
17222465	ENSMUSG00000037138	Aff3	0.19334	0.160199	0.28725	0.154357	-0.117401
17224730	ENSMUSG00000050711	Scg2	0.25331	0.331133	0.309976	0.274262	0.211529
17226043	ENSMUSG00000057329	Bcl2	0.467552	0.331077	0.217221	-0.0294289	-0.0817428
17226364	ENSMUSG00000050534	Htr5b	0.576648	0.176379	0.328005	0.0723784	0.077981
17226489	ENSMUSG00000051590	Map3k19	0.406156	0.317223	0.251045	0.117442	0.0140168
17227278	ENSMUSG00000041926	Rnpep	0.252972	0.0883373	0.155149	0.127226	0.237323
17228073	ENSMUSG00000026482	Rgl1	0.0789932	0.0657823	0.197855	0.0784904	0.0321195
17230279	NA	NA	-0.0349496	-0.0137258	0.120856	0.28276	0.0106217
17231482	ENSMUSG00000019772	Vip	0.107142	0.263104	0.298184	0.0965577	0.174149
17232417	ENSMUSG00000004360	9330159F19Rik	0.174651	0.123849	0.0747005	0.117809	-0.0321733
17233457	ENSMUSG00000003226	Ranbp2	0.164507	0.124248	0.104443	0.106399	-0.069203
17233536	ENSMUSG00000019916	P4ha1	0.34394	0.329718	0.118941	0.0770983	-0.10327
17235511	ENSMUSG00000015312	Gadd45b	0.358172	0.162987	0.148273	0.0800937	0.133867
17236934	ENSMUSG00000019971	Cep290	0.0882842	0.0480268	0.197523	0.208939	-0.0720166
17237356	NA	Gm15723	0.194383	0.19624	0.453891	0.278831	0.181267
17237361	ENSMUSG00000034163	Zfc3h1	0.0500339	0.111302	0.157907	0.249488	0.0826322
17237767	ENSMUSG00000034613	Ppm1h	0.158517	0.305789	0.273028	0.159691	0.195568
17238002	ENSMUSG00000025404	R3hdm2	0.194599	0.108749	0.154952	0.0899289	0.0261141
17238449	ENSMUSG00000014498	Ankrd52	0.259862	0.0512381	0.155406	0.0807828	0.0925623
17238996	ENSMUSG00000019775	Rgs17	0.294457	0.219245	0.215481	0.128957	-0.030753
17239371	ENSMUSG00000019814	Ltv1	0.222778	0.0926168	0.122978	0.0650604	-0.0286253
17241534	NA	NA	0.192145	0.121101	0.171555	0.253584	0.0466832
17243738	ENSMUSG00000020048	Hsp90b1	0.257525	0.222996	0.265697	0.219133	0.208666
17245785	ENSMUSG00000025417	Pip4k2c	0.174189	0.0440832	0.0719436	0.0117876	0.101515
17246790	ENSMUSG00000020424	Gatsl3	0.311197	0.212884	0.10623	-0.030409	0.111416
17246967	ENSMUSG00000020484	Xbp1	0.324204	0.212486	0.15319	-0.014075	-0.188658
17247519	ENSMUSG00000045671	Spred2	0.352403	0.256965	0.168867	0.00671888	-0.152504
17247695	ENSMUSG00000020290	Xpo1	0.0853015	0.163878	0.227804	0.149098	0.0665718
17249176	ENSMUSG00000007850	Hnrnph1	0.248225	0.145371	0.139198	0.149685	0.0473164
17249461	ENSMUSG00000036264	Fstl4	0.345007	0.30027	0.372374	0.257704	0.123663
17249811	ENSMUSG00000020261	Slc36a1	0.330057	0.181109	0.208894	0.151378	0.0255216
17251583	ENSMUSG00000032807	Alox12b	0.483174	0.185053	0.434402	-0.0162802	0.0037217
17252539	ENSMUSG00000020785	Camkk1	0.276886	0.0980891	0.0353586	-0.00415585	0.0525494
17254166	ENSMUSG00000072620	Slfn2	0.326054	0.346526	0.274458	0.144941	0.176577
17254202	NA	NA	0.366161	0.223955	0.104366	0.0983197	-0.0579988
17254646	ENSMUSG00000020513	Tubd1	0.313299	0.126751	0.170861	0.231323	0.0977877
17255775	ENSMUSG00000038485	Socs7	0.197048	0.0996823	0.0987842	0.0585651	-0.00268538
17256691	ENSMUSG00000078651	Aoc2	0.362172	-0.00859626	0.175446	0.0355286	-0.132215
17257085	ENSMUSG00000048878	Hexim1	0.295607	0.274818	0.240576	0.181402	0.00573935
17257100	ENSMUSG00000055805	Fmnl1	0.510014	0.386681	0.339455	0.0751132	-0.13485
17257962	ENSMUSG00000047904	Sstr2	0.256311	0.0208475	0.00236381	-0.137053	-0.0543947
17259235	ENSMUSG00000025372	Baiap2	0.234094	0.118663	0.152908	0.064808	-0.0940043
17259679	ENSMUSG00000039208	Metrnl	0.379651	0.140639	0.161159	0.110684	0.157762
17260137	ENSMUSG00000020393	Kremen1	0.239514	0.10424	0.0849649	0.153898	0.00895817
17262551	ENSMUSG00000020387	Jade2	0.387082	0.0845545	-0.00657499	-0.138836	0.0131187
17264282	ENSMUSG00000053930	Shisa6	0.383494	0.290358	0.365039	0.232072	-0.027833
17271118	ENSMUSG00000040430	Pitpnc1	0.187321	0.133606	0.158537	0.134106	0.0364064
17271281	ENSMUSG00000020614	Fam20a	0.369106	0.233237	0.320606	0.0882724	0.0169998
17272530	ENSMUSG00000034120	Srsf2	0.155102	-0.100829	0.0485803	0.0150956	-0.0559451
17272926	ENSMUSG00000025582	Nptx1	0.219112	0.244851	0.337488	0.144691	0.0966242
17274249	ENSMUSG00000020571	Pdia6	0.354134	0.327047	0.254921	0.186114	0.0336181
17274415	ENSMUSG00000052632	Asap2	0.306182	0.347546	0.24043	0.0708037	-0.00730657
17274744	ENSMUSG00000054204	Fam150b	0.207599	0.595794	0.254549	0.0455984	-0.0987175
17278188	ENSMUSG00000021203	Otub2	0.481054	0.359119	0.313737	0.106744	-0.0753425
17279070	ENSMUSG00000021277	Traf3	0.257937	0.211735	0.080333	-0.00961612	0.0648792
17279893	ENSMUSG00000020627	Klhl29	0.206052	0.268568	0.164517	0.0800922	-0.00956231
17280041	ENSMUSG00000020607	Fam84a	0.226786	0.104167	0.19005	0.152181	0.0660914
17280842	ENSMUSG00000001627	Ifrd1	0.2256	0.162858	0.239163	0.111008	0.169602
17281748	ENSMUSG00000021071	Trim9	0.200134	0.196755	0.137606	0.103499	-0.0999089
17282743	ENSMUSG00000021253	Tgfb3	0.388322	0.213519	0.158503	0.0838225	0.224058
17282828	ENSMUSG00000072919	Noxred1	0.48231	0.283232	0.326429	0.139406	-0.15833
17283155	ENSMUSG00000051166	Eml5	0.308964	0.185477	0.228436	0.183259	0.0480709
17283463	ENSMUSG00000057963	Itpk1	0.203367	0.128541	0.167924	0.0669545	0.00226041
17285097	ENSMUSG00000048264	Dip2c	0.11014	0.120232	0.162129	0.132391	0.0246294
17285157	ENSMUSG00000050244	Heatr1	0.103689	0.234902	0.0603185	-0.0164435	0.0275638
17285559	ENSMUSG00000041112	Elmo1	0.115752	0.154853	0.201031	0.122203	0.0550243
17286670	ENSMUSG00000021431	Snrnp48	0.243081	0.0213052	0.0647108	0.0891452	-0.03714
17286818	ENSMUSG00000021366	Hivep1	0.311974	0.259671	0.260934	0.043893	0.0453461
17287555	ENSMUSG00000025876	Unc5a	0.240559	0.103945	0.174177	0.0663581	-0.0207862
17288677	ENSMUSG00000021587	Pcsk1	0.474024	0.419546	0.314059	0.182257	0.0916427
17289372	ENSMUSG00000041773	Enc1	0.266704	0.219798	0.185923	0.114767	0.0497332
17292117	ENSMUSG00000051335	Gfod1	0.387659	0.324046	0.206596	0.0802977	0.12276
17292915	ENSMUSG00000035711	Dok3	0.361631	0.178399	0.118871	0.218541	-0.0800285
17293059	ENSMUSG00000014164	Klhl3	0.316037	0.168245	0.136303	0.0531767	-0.0317781
17293237	ENSMUSG00000021556	Golm1	0.241169	0.275565	0.12973	0.0132259	0.15141
17295295	NA	5330416C01Rik	0.406941	0.125711	0.199161	0.157111	0.165318
17295861	ENSMUSG00000032621	Srek1	0.197519	0.0385427	0.106127	0.180256	-0.0774205
17297125	ENSMUSG00000021745	Ptprg	0.0996072	0.218375	0.226553	0.217601	0.118748
17297713	ENSMUSG00000007817	Zmiz1	0.359161	0.209231	0.428035	0.238445	0.190995
17299419	ENSMUSG00000036339	Tmem260	0.159023	0.167067	0.11248	0.111425	-0.00784538
17301291	ENSMUSG00000097545	Mir124a-1hg	0.306881	0.0155472	0.0455199	0.0924917	-0.180155
17302113	ENSMUSG00000022012	Enox1	0.272214	0.26711	0.241635	0.165694	-0.11261
17302724	ENSMUSG00000022136	Dnajc3	0.334958	0.237843	0.154323	0.0736404	-0.0355915
17303433	ENSMUSG00000021750	Fam107a	0.252591	0.354789	0.295068	0.119172	0.0426041
17306189	ENSMUSG00000060373	Hnrnpc	0.082588	0.174393	0.15339	0.164977	0.100668
17306289	ENSMUSG00000022160	Mettl3	0.285028	0.241521	0.0823096	0.106447	0.0564149
17306440	ENSMUSG00000022185	Acin1	0.21102	0.0902872	0.0172837	-0.017987	-0.177812
17306625	ENSMUSG00000040721	Zfhx2	0.295256	0.0597337	0.162292	0.0758586	-0.149749
17307125	ENSMUSG00000040055	Gjb6	0.362585	0.384937	0.286645	0.165792	0.150533
17307151	ENSMUSG00000021951	N6amt2	0.079998	0.351582	0.0325011	0.0859018	0.091759
17308525	ENSMUSG00000033487	Fndc3a	0.21459	0.109448	0.10677	0.0640978	-0.0379802
17309099	ENSMUSG00000072294	Klf12	0.141011	0.0788083	0.270511	0.179581	-0.147172
17310432	ENSMUSG00000039458	Mtmr12	0.184036	0.112765	0.00195001	-0.0985487	-0.0195028
17310922	ENSMUSG00000022324	Matn2	0.159799	0.275454	0.175873	0.0438826	-0.0138669
17311643	ENSMUSG00000071757	Zhx2	0.213402	0.151122	0.149367	0.0262268	0.112329
17313418	ENSMUSG00000042109	Csdc2	0.355614	0.0926213	0.394994	0.199248	0.241435
17313998	ENSMUSG00000023272	Creld2	0.377684	0.257856	0.220993	0.0428012	0.0236283
17314260	ENSMUSG00000036273	Lrrk2	0.189022	0.308034	0.169935	0.177792	-0.0326513
17314888	ENSMUSG00000023019	Gpd1	0.224465	0.204878	0.3926	0.207251	0.076052
17315002	ENSMUSG00000054619	Mettl7a1	0.347701	0.0564246	-0.0178661	-0.0513318	-0.0676299
17315810	ENSMUSG00000022141	Nipbl	0.1751	0.104056	0.068048	0.0471721	-0.129858
17316068	ENSMUSG00000022197	Pdzd2	0.304599	0.370183	0.271814	0.191544	0.0710637
17317086	ENSMUSG00000037343	Taf2	0.196217	0.0986952	0.148939	0.0398923	-0.0596302
17317717	ENSMUSG00000036800	Fam135b	0.160591	0.217216	0.190657	0.112183	0.0338389
17318713	ENSMUSG00000033697	Arhgap39	0.195091	0.110805	0.109922	-0.0498912	-0.000643429
17318923	ENSMUSG00000019146	Cacng2	0.196974	0.208281	0.235436	0.0577884	0.0848246
17320322	ENSMUSG00000053137	Mapk11	0.404048	0.377169	0.431743	0.144704	0.0658536
17320928	ENSMUSG00000022462	Slc38a2	0.238308	0.140483	0.155691	0.134534	0.106155
17324305	ENSMUSG00000004460	Dnajb11	0.280411	0.235949	0.260239	0.17056	0.0722212
17329298	ENSMUSG00000013089	Etv5	0.352226	0.239502	0.220599	0.144045	0.0479947
17330271	ENSMUSG00000022829	Stxbp5l	-0.0131758	0.0703785	0.140615	0.124355	0.0320003
17330410	ENSMUSG00000022799	Arhgap31	0.4327	0.179011	0.312972	0.247598	-0.0773563
17331731	ENSMUSG00000052299	Ltn1	0.0139429	0.192302	-0.00716568	0.0227503	-0.0412687
17332766	ENSMUSG00000034265	Zdhhc14	0.327719	0.352732	0.278946	0.0952016	-0.13895
17332804	ENSMUSG00000023805	Synj2	0.342454	0.253744	0.303732	0.172995	0.165326
17332974	ENSMUSG00000023809	Rps6ka2	0.299749	0.21264	0.165213	0.0598265	-0.0390415
17337741	ENSMUSG00000023915	Tnfrsf21	0.246502	0.102182	0.198933	0.0842901	0.0281932
17339967	ENSMUSG00000024245	Tmem178	0.168423	0.159785	0.208666	0.0822456	0.183679
17340050	ENSMUSG00000040852	Plekhh2	0.27813	0.211286	0.13496	0.0308748	-0.0696971
17340609	ENSMUSG00000052397	Ezr	0.328341	0.238973	0.389529	0.256346	0.189546
17341247	ENSMUSG00000023845	Lnpep	0.0110704	0.0482858	0.155212	0.168198	0.0152227
17341963	ENSMUSG00000002504	Slc9a3r2	0.316465	0.183722	0.18675	0.181419	0.0179942
17342414	ENSMUSG00000025733	Rhot2	0.22049	0.135559	0.148971	0.123554	0.0888142
17343088	ENSMUSG00000043557	Mdga1	0.478392	0.155964	0.328173	0.325057	0.0320987
17345293	ENSMUSG00000023951	Vegfa	0.3664	0.216386	0.192599	0.10092	0.0674328
17345830	ENSMUSG00000040260	Daam2	0.13598	0.103974	0.269941	0.221187	0.0653915
17350020	NA	NA	0.434022	0.244892	0.34043	0.28936	0.0714678
17350332	ENSMUSG00000054477	Kcnn2	0.247874	0.208993	0.209124	0.121234	0.0394773
17351952	ENSMUSG00000025425	St8sia5	0.28596	0.313529	0.295556	0.117741	0.0816633
17352997	ENSMUSG00000033382	Trappc8	0.0805652	0.168201	0.0258993	-0.00440524	-0.0171413
17353420	ENSMUSG00000036501	Fam13b	0.159984	0.123502	0.152219	0.118587	0.0350651
17354595	ENSMUSG00000038059	Smim3	0.468448	0.362909	0.212699	0.0785504	0.170979
17354795	ENSMUSG00000024579	Pcyox1l	0.252454	0.0676517	0.0134677	-0.074991	0.013982
17355248	NA	Gm26910	0.0335699	0.0577647	0.254455	0.335047	-0.0375552
17355411	ENSMUSG00000024558	Mapk4	0.162633	0.156429	0.220728	0.0826458	0.0249017
17355512	ENSMUSG00000025427	Rnf165	0.283728	0.0641556	0.0603468	-0.117263	-0.183207
17356356	ENSMUSG00000024883	Rin1	0.41076	0.176898	0.11972	0.100437	-0.0966596
17357183	ENSMUSG00000010097	Nxf1	0.242869	0.159809	0.203828	0.0933939	0.0659588
17358482	ENSMUSG00000040105	Ppapdc2	0.198821	0.118201	0.134893	0.150829	0.112448
17358905	ENSMUSG00000041180	Hectd2	0.354406	0.244445	0.196431	0.146886	-0.021815
17358962	ENSMUSG00000040565	Btaf1	0.309709	0.247476	0.0512528	0.0247151	0.0837811
17360109	ENSMUSG00000034336	Ina	0.170265	0.173305	0.185905	0.03704	0.102296
17361285	ENSMUSG00000049303	Syt12	0.390179	0.212738	0.194216	0.0865681	0.074627
17362240	ENSMUSG00000024966	Stip1	0.122141	0.232645	0.224507	0.0620878	0.0603987
17364367	ENSMUSG00000024999	Noc3l	0.150817	0.0499701	-0.0102757	-0.0436247	0.0701332
17364484	ENSMUSG00000025006	Sorbs1	0.200807	0.140162	0.205636	0.123252	-0.0762214
17364565	ENSMUSG00000061132	Blnk	0.373291	0.277232	0.317018	0.0775949	0.0551601
17364665	ENSMUSG00000025020	Slit1	0.236736	0.166516	0.315061	0.0995253	0.0127531
17366359	ENSMUSG00000050530	Fam171a1	0.229082	0.165871	0.126136	0.167196	0.0598477
17366562	ENSMUSG00000043241	Upf2	0.12717	0.139594	0.166449	0.230958	-0.0062762
17368855	ENSMUSG00000039844	Rapgef1	0.201947	0.0172876	0.120748	0.0613599	-0.0169426
17369789	ENSMUSG00000039205	Ciz1	0.232469	0.002099	0.00353764	-0.00922956	0.0456126
17370103	ENSMUSG00000026864	Hspa5	0.455014	0.386875	0.315969	0.187394	0.0754383
17374455	ENSMUSG00000027351	Spred1	0.217776	0.224425	0.103081	0.118827	-0.0483339
17375275	ENSMUSG00000027248	Pdia3	0.175491	0.236017	0.283005	0.171308	0.041397
17375997	ENSMUSG00000014361	Mertk	0.252852	0.401976	0.244477	0.180543	0.0660152
17378640	ENSMUSG00000061689	Dlgap4	0.269931	0.0918616	0.158025	0.0855216	-0.0259637
17378721	ENSMUSG00000027646	Src	0.160373	-0.046768	0.0905067	0.0674442	-0.032343
17380637	ENSMUSG00000000305	Cdh4	0.296031	0.171581	0.27213	0.246418	-0.0840585
17381397	NA	Gm13199	0.379547	0.176276	0.107202	0.203164	-0.00186204
17387485	ENSMUSG00000034075	Zdhhc5	0.286169	0.191773	0.169227	0.113748	0.0779124
17388041	ENSMUSG00000025314	Ptprj	0.0970435	0.106307	0.214426	0.163612	0.100516
17390249	ENSMUSG00000027286	Lrrc57	0.238497	0.0144768	0.171254	0.0296122	0.0379326
17390844	ENSMUSG00000027201	Myef2	0.0350712	0.0387979	0.126766	0.242343	0.107187
17391709	ENSMUSG00000074796	Slc4a11	0.319904	0.250107	0.49757	0.254442	0.190313
17394079	ENSMUSG00000035226	Rims4	0.37708	0.084904	0.251438	0.183243	-0.0331986
17394175	ENSMUSG00000017009	Sdc4	0.2646	0.303251	0.284984	0.181598	0.0492268
17394366	ENSMUSG00000053166	Cdh22	0.264915	0.29486	0.260999	0.25142	0.189467
17394405	ENSMUSG00000017670	Elmo2	0.212613	0.17512	0.253743	0.169311	0.196204
17394483	ENSMUSG00000039671	Zmynd8	0.257813	0.11255	0.125663	0.0189087	-0.0697996
17394538	ENSMUSG00000006800	Sulf2	0.190347	0.159902	0.249088	0.114564	0.124873
17394582	ENSMUSG00000039621	Prex1	0.197004	0.22557	0.227357	0.159301	0.148038
17395732	ENSMUSG00000016346	Kcnq2	0.174402	0.0494587	0.0996769	0.113624	0.124537
17403185	ENSMUSG00000059921	Unc5c	0.0156144	0.0229622	0.0537166	0.193631	0.0598963
17403605	ENSMUSG00000039167	Adgrl4	0.296075	0.263728	0.199112	0.118542	0.0922037
17404570	ENSMUSG00000069072	Slc7a14	0.236693	-0.0022048	0.0114957	0.0572082	-0.0233306
17404628	ENSMUSG00000027674	Pex5l	0.0861965	0.221523	0.169912	0.130381	0.0956016
17405154	ENSMUSG00000061143	Maml3	0.369614	0.55415	0.447183	0.0999978	-0.170829
17406646	ENSMUSG00000004894	Hapln2	0.177954	0.310345	0.346976	0.124176	0.184103
17407190	ENSMUSG00000027944	Hax1	0.193055	0.271913	0.167973	0.117465	0.107203
17409792	ENSMUSG00000033377	Palmd	0.299095	0.0988483	0.00543301	-0.0735248	-0.278581
17411594	ENSMUSG00000028243	Ubxn2b	0.240704	0.242701	0.154517	0.212671	-0.0896622
17416364	ENSMUSG00000061887	Ssbp3	0.237919	0.0251182	0.0546911	-0.0317311	0.110945
17416540	ENSMUSG00000028613	Lrp8	0.32444	0.151974	0.184579	0.110742	0.0554827
17417844	ENSMUSG00000028645	Slc2a1	0.222325	0.188387	0.12239	0.0671131	0.0919827
17417952	ENSMUSG00000028634	Hivep3	0.217378	0.0452241	0.090742	0.0141433	0.043734
17418043	ENSMUSG00000032890	Rims3	0.269451	0.0854199	0.116141	0.0165124	0.0692246
17418680	ENSMUSG00000028820	Sfpq	0.244992	0.0605745	0.0735574	0.0838844	-0.200978
17418767	ENSMUSG00000028804	Csmd2	0.255649	0.141206	0.244666	0.205557	0.0667483
17420447	ENSMUSG00000045349	Sh2d5	0.241366	0.1809	0.123402	0.0277892	-0.0630097
17422546	NA	NA	0.239958	0.272398	0.382598	0.35752	-0.0190659
17422612	ENSMUSG00000042202	Slc35e2	0.233064	0.018912	-0.0105562	-0.052906	-0.0198935
17423321	ENSMUSG00000049225	Pdp1	0.347882	0.361721	0.1364	0.0546996	0.0472748
17426700	ENSMUSG00000028402	Mpdz	0.0769636	0.228831	0.16391	0.130945	0.0484154
17427661	ENSMUSG00000035126	Wdr78	0.374321	0.269945	0.177141	0.200454	-0.142942
17427860	ENSMUSG00000034853	Acot11	0.259594	0.229848	0.204762	0.234182	0.21557
17430680	ENSMUSG00000028909	Ptpru	0.351043	0.324031	0.368651	0.177189	0.0225673
17430777	ENSMUSG00000028901	Gmeb1	0.124207	0.222952	0.364161	0.276229	0.0478901
17431642	ENSMUSG00000060862	Zbtb40	0.326108	0.232312	-0.0422602	-0.0447322	-0.210692
17432941	ENSMUSG00000041544	Ptchd2	0.386308	0.234079	0.37492	0.289805	0.1548
17435825	ENSMUSG00000029177	Cenpa	0.241356	0.155415	0.309255	0.159649	0.190913
17437529	ENSMUSG00000039156	Stim2	0.189285	0.155434	0.164413	0.0827959	0.0487223
17438882	ENSMUSG00000054945	Gm9958	-0.0652187	0.491649	0.244313	0.0795665	-0.047546
17440658	ENSMUSG00000029343	Crybb1	0.390561	0.24162	0.197181	0.132561	0.281376
17442507	ENSMUSG00000049327	Setd8	0.263387	0.123869	0.116675	-0.067039	-0.0890784
17442834	ENSMUSG00000044017	Adgrd1	0.523625	0.271899	0.295509	0.145233	0.136439
17443286	ENSMUSG00000005514	Por	0.194951	0.0761268	0.129488	0.119907	-0.0872541
17443323	ENSMUSG00000039860	Srrm3	0.25713	0.0920792	0.0773784	0.100809	-0.0298223
17444106	ENSMUSG00000029570	Lfng	0.373963	0.0770444	0.26913	0.228835	0.105856
17445568	ENSMUSG00000042508	Dmtf1	0.139851	0.165473	0.179541	0.150044	0.0423877
17447884	ENSMUSG00000039706	Ldb2	0.077722	0.169033	0.239256	0.0555503	0.0152108
17448821	ENSMUSG00000029153	Ociad2	0.25956	0.22841	0.3368	0.201004	0.215535
17452861	ENSMUSG00000029392	Rilpl1	0.253607	0.152862	0.188831	0.0164386	0.0265536
17452897	ENSMUSG00000029478	Ncor2	0.293379	0.188843	0.248076	0.123034	-0.00999149
17453513	ENSMUSG00000005378	Wbscr22	0.204107	0.0421405	0.120655	0.00289635	0.00253429
17453573	ENSMUSG00000039959	Hip1	0.266433	0.197172	0.135386	0.14406	0.027078
17453675	NA	NA	0.345684	0.110628	0.0814265	0.0602021	-0.135588
17453882	ENSMUSG00000037364	Srrt	0.182149	0.169835	0.214388	0.193169	0.00578428
17454574	ENSMUSG00000036565	Ttyh3	0.265385	0.176941	0.165338	0.0680884	0.0463719
17455507	ENSMUSG00000029657	Hsph1	0.211436	0.240605	0.313834	0.193925	0.184133
17457310	ENSMUSG00000045613	Chrm2	0.273454	0.174252	0.0416921	0.00710192	-0.0945172
17460622	ENSMUSG00000030062	Rpn1	0.100832	0.205002	0.149062	0.149671	0.147399
17461648	ENSMUSG00000030276	Ttll3	0.357222	0.107522	-0.0243479	-0.0335173	-0.10131
17462191	ENSMUSG00000042079	Hnrnpf	0.154183	0.0321055	0.00652435	-0.0394096	-0.0153707
17462351	ENSMUSG00000002897	Il17ra	0.409255	0.234495	0.102229	-0.01849	0.214059
17465296	NA	NA	0.334115	0.135322	0.129013	0.167355	0.014553
17465341	ENSMUSG00000029701	Rbm28	0.214896	0.317655	0.253458	0.230569	0.126241
17465971	ENSMUSG00000063455	D630045J12Rik	0.305933	0.0561954	0.126827	-0.073695	-0.040722
17466075	ENSMUSG00000042599	Kdm7a	0.1924	0.195284	0.166661	0.179694	-0.0602003
17466532	NA	NA	0.382672	0.211468	0.129193	0.0513528	0.0773166
17466659	ENSMUSG00000029817	Tra2a	0.431215	0.399903	0.27072	0.182951	-0.127213
17466687	ENSMUSG00000029822	Osbpl3	0.337364	0.20205	0.109882	-0.0396404	0.0605377
17467753	ENSMUSG00000104463	Mat2a	0.24452	0.14432	0.0905927	0.0817145	0.0636436
17467753	ENSMUSG00000053907	Mat2a	0.24452	0.14432	0.0905927	0.0817145	0.0636436
17468157	ENSMUSG00000034832	Tet3	0.283632	0.0966614	-0.0181133	0.0441379	-0.0384108
17468172	ENSMUSG00000014554	Dguok	0.114262	0.12596	0.125307	0.238723	-0.0397724
17468298	ENSMUSG00000033769	Exoc6b	0.0652777	0.1868	0.140054	0.134451	-0.0401812
17468828	ENSMUSG00000030084	Plxna1	0.243569	0.0254753	0.134648	0.00379907	-0.00453532
17469705	ENSMUSG00000030272	Camk1	0.171675	0.0206802	0.0900145	0.214217	0.0604644
17470515	ENSMUSG00000040797	Iqsec3	0.263429	0.0955882	0.244778	0.162037	0.132408
17472536	ENSMUSG00000030249	Abcc9	0.265319	0.237462	0.200109	0.154819	0.157173
17476125	ENSMUSG00000030584	Dpf1	0.234818	-0.0656552	0.0316437	-0.0237248	-0.0886008
17478587	NA	A230056P14Rik	0.206395	0.42774	0.371663	0.102935	0.0702059
17479205	ENSMUSG00000066406	Akap13	0.213028	0.246863	0.129934	0.147782	0.0832137
17480243	ENSMUSG00000048078	Tenm4	0.188212	0.148853	0.164021	0.212964	-0.0361966
17480327	ENSMUSG00000035704	Alg8	0.335384	0.16914	0.145929	0.165895	0.206183
17480740	ENSMUSG00000033685	Ucp2	0.397189	0.167152	0.273094	0.11294	-0.000886212
17481725	ENSMUSG00000061079	Zfp143	0.216411	0.238952	0.258982	0.120354	0.0346687
17481863	ENSMUSG00000038244	Mical2	0.460826	0.438019	0.36541	0.215929	0.162412
17481899	ENSMUSG00000030771	Micalcl	0.320432	0.154818	0.108691	0.071828	0.0610399
17481960	ENSMUSG00000055116	Arntl	0.160674	0.227924	0.264068	0.155336	0.152991
17483007	ENSMUSG00000042978	Sbk1	0.327907	0.151172	0.140648	0.0585159	-0.0736224
17483061	ENSMUSG00000030714	Ccdc101	0.228611	0.082377	0.137791	0.102178	-0.0248707
17483912	ENSMUSG00000006205	Htra1	0.248176	0.324521	0.32224	0.28654	0.268224
17484409	ENSMUSG00000025475	Adgra1	0.269082	0.0606393	0.0731017	-0.168953	-0.0894069
17485855	ENSMUSG00000052296	Ppp6r1	0.202857	0.228741	0.18327	0.141373	0.0778871
17487001	ENSMUSG00000004328	Hif3a	0.448401	0.18839	0.500283	0.232915	0.089623
17488470	ENSMUSG00000030602	Samd4b	0.324892	0.144271	0.188772	0.148791	-0.0355862
17488735	ENSMUSG00000037239	Spred3	0.440489	0.28937	0.271074	0.130683	-0.00310055
17489824	ENSMUSG00000043671	Dpy19l3	0.330302	0.0883512	0.0601376	0.0620389	-0.163876
17491788	ENSMUSG00000052040	Klf13	0.237122	0.0754739	0.18266	0.087015	-0.0947427
17492196	ENSMUSG00000025790	Slco3a1	0.292854	0.152028	0.248289	0.105855	-0.040234
17498502	ENSMUSG00000070348	Ccnd1	0.369037	0.26012	0.361323	0.211098	-0.0447141
17498962	ENSMUSG00000031503	Col4a2	0.287463	0.216348	0.231375	0.176747	0.0693661
17499038	ENSMUSG00000031511	Arhgef7	0.171693	0.105218	0.152604	0.12593	0.0263919
17502499	ENSMUSG00000031622	Sin3b	0.225095	0.0979372	0.162008	0.171761	0.0933075
17503446	ENSMUSG00000031700	Gpt2	0.359348	0.119898	0.157061	0.107266	-0.0190851
17503937	ENSMUSG00000031762	Mt2	0.320426	0.139051	0.186247	0.000242287	0.208596
17504005	ENSMUSG00000031770	Herpud1	0.161142	0.0634438	0.0929611	-0.00918579	0.022694
17504130	ENSMUSG00000031778	Cx3cl1	0.215357	0.160105	0.165562	0.112838	0.158687
17504761	ENSMUSG00000014786	Slc9a5	0.242741	0.198099	0.184246	0.253878	0.0692888
17506249	ENSMUSG00000031822	Gse1	0.323096	0.228229	0.0283679	-0.051104	-0.0638202
17506332	ENSMUSG00000025316	Banp	0.320006	0.260937	0.0532475	-0.215568	-0.255046
17506917	ENSMUSG00000033998	Kcnk1	0.170618	0.135756	0.133997	0.0725542	0.195386
17506991	ENSMUSG00000025810	Nrp1	0.325828	0.311785	0.215641	0.101938	0.175919
17509462	ENSMUSG00000031608	Galnt7	0.233002	0.16693	0.0283196	-0.0947873	0.0193584
17509721	ENSMUSG00000073838	Tufm	0.193619	0.120563	0.215534	0.173204	0.170921
17510166	ENSMUSG00000031833	Mast3	0.324549	0.157274	0.275866	0.262589	-0.103194
17510586	ENSMUSG00000004383	Large	0.0305394	0.151239	0.198903	0.120744	0.0430201
17511079	ENSMUSG00000035671	Zswim4	0.39789	0.122632	-0.00463086	-0.057142	-0.11287
17511183	ENSMUSG00000003814	Calr	0.227838	0.309441	0.282421	0.198837	0.192272
17511377	ENSMUSG00000036902	Neto2	0.0940449	0.210391	0.0998862	0.127502	-0.00584236
17512565	ENSMUSG00000035237	Lcat	0.358473	0.0906846	0.289463	0.156845	0.140702
17513297	ENSMUSG00000031758	Cdyl2	0.529522	0.441785	0.230142	0.0630767	0.0499493
17513311	ENSMUSG00000014633	Cmc2	0.357604	0.209981	0.296522	0.116014	0.224546
17514871	ENSMUSG00000001774	Chordc1	0.362123	0.272382	0.247014	0.175062	0.0689206
17515062	ENSMUSG00000003299	Mrpl4	0.262793	0.0547807	0.140324	0.0323932	0.170783
17515106	ENSMUSG00000032177	Pde4a	0.228199	0.15036	0.076781	0.0963865	-0.00379663
17515617	ENSMUSG00000034275	Igsf9b	0.510671	0.239415	0.347863	0.217137	0.152454
17515641	NA	AI414108	0.31388	0.268987	0.268153	0.143409	0.150551
17516450	ENSMUSG00000032012	Pvrl1	0.427679	0.26088	0.395245	0.288403	0.00979523
17516564	ENSMUSG00000032115	Hyou1	0.288932	0.21813	0.323782	0.310211	0.0755104
17516707	ENSMUSG00000070305	Mpzl3	0.254934	0.374015	0.0969671	-0.0073431	0.047078
17516795	ENSMUSG00000032087	Dscaml1	0.225804	0.195061	0.281706	0.122319	0.00392926
17516960	ENSMUSG00000032076	Cadm1	0.00106515	0.0252228	0.14242	0.0267882	-0.00459188
17517831	ENSMUSG00000032323	Cyp11a1	0.31522	0.185271	0.372397	0.0460276	0.0567672
17521762	ENSMUSG00000006676	Usp19	0.265075	0.0955901	0.172036	0.115086	0.0968938
17523309	ENSMUSG00000032528	Vipr1	0.311022	0.0383283	-0.0423169	0.0162088	-0.052532
17523898	ENSMUSG00000053070	9230110C19Rik	0.293569	0.172361	0.17588	0.0854545	-0.0978144
17525617	ENSMUSG00000032128	Robo3	0.382474	0.251121	0.486671	0.314764	0.12695
17525868	ENSMUSG00000032020	Ubash3b	0.308944	0.201257	0.222347	0.106842	0.0926323
17525894	ENSMUSG00000049313	Sorl1	0.2312	0.208176	0.250437	0.170157	0.148432
17526102	ENSMUSG00000032014	Oaf	0.247942	0.243116	0.070087	0.0282132	0.0646409
17526707	ENSMUSG00000066687	Zbtb16	0.35473	0.341402	0.347463	0.0682212	0.130563
17526937	ENSMUSG00000037112	Sik2	0.34097	0.0508936	0.0277933	0.0398814	-0.0548207
17526956	ENSMUSG00000060594	Layn	0.276895	0.429906	0.306187	0.106599	0.0163364
17527666	ENSMUSG00000051243	Islr2	0.370522	0.0415872	-0.0292982	-0.0979069	0.00733573
17528836	ENSMUSG00000042688	Mapk6	0.233424	0.186959	0.174658	-0.00673621	0.0140459
17530782	ENSMUSG00000032575	Manf	0.351207	0.19641	0.245248	0.0654564	0.0242719
17531958	ENSMUSG00000032437	Stt3b	0.143483	0.174488	0.170367	0.117754	0.137409
17538096	ENSMUSG00000031438	Rnf128	0.128127	0.257893	-0.00416369	0.0345983	0.139273
17538757	NA	NA	-0.0911629	-0.0464338	0.113144	0.361935	0.0117164
17538840	NA	NA	0.0222942	0.0364512	0.145971	0.269693	0.0793816
17540243	NA	NA	0.216648	0.152827	0.11602	0.00654723	0.00476847
17542167	ENSMUSG00000073139	BC023829	0.185761	0.256408	0.112156	0.0748743	0.11496
17544939	ENSMUSG00000031431	Tsc22d3	0.532321	0.231128	0.274272	0.127774	0.0102107
17546246	ENSMUSG00000061654	Spry3	0.331295	0.100085	-0.0380657	-0.130841	-0.102851
17547709	NA	NA	0.331221	0.0325543	0.0784591	0.143119	0.115686
17548018	ENSMUSG00000023845	Lnpep	0.0667856	0.0589484	0.178119	0.299951	0.00884565
17548311	NA	NA	0.218165	0.177855	0.404498	0.154233	0.121976
17548313	NA	NA	0.218165	0.177855	0.404498	0.154233	0.121976
17548593	ENSMUSG00000078453	Abracl	0.305346	0.275277	0.31779	0.185352	0.0306789
17548642	NA	NA	0.218165	0.177855	0.404498	0.154233	0.121976
17548644	NA	NA	0.218165	0.177855	0.404498	0.154233	0.121976
17548738	NA	NA	0.383951	-0.0323847	0.207714	0.195571	-0.319881
17548740	NA	NA	0.383951	-0.0323847	0.207714	0.195571	-0.319881
17548742	NA	NA	0.383951	-0.0323847	0.207714	0.195571	-0.319881
17548775	NA	Gm20326	-0.145582	0.280296	0.105637	0.0100008	0.0655924
17550384	NA	Dlx1as	0.262151	0.240397	0.150975	-0.0249507	0.0318902
17550440	ENSMUSG00000097545	Mir124a-1hg	0.342808	0.0471269	0.0353229	0.046526	-0.0627007

## Sheet: Cluster2 (mint green)
Cluster 2: Genes down regulated by SD that respond within 1-3 hours of recovery sleep
Affymetrix probeset ID	ensembl ID	MGI symbol	SD	RS1	RS2	RS3	RS6
17200933	NA	NA	-0.801517	0.179096	-0.391003	0.0213418	0.00252327
17204777	NA	NA	-0.493768	-0.0993985	-0.0696824	-0.0829597	-0.284356
17206121	NA	NA	-0.594157	0.228303	0.11033	-0.259738	-0.230329
17208181	NA	NA	-0.802407	0.176598	-0.254847	0.0569077	0.036255
17213608	ENSMUSG00000025964	Adam23	-0.292505	-0.0966754	-0.103386	-0.0251944	-0.026135
17214735	ENSMUSG00000054976	Nyap2	-0.332591	-0.0958376	-0.00556985	-0.0043197	0.0513126
17216727	ENSMUSG00000026342	Slc35f5	-0.240604	-0.1074	-0.179022	-0.0505012	0.0951474
17218044	ENSMUSG00000035131	Brinp3	-0.340971	-0.156878	-0.210667	-0.0665982	0.0847356
17221014	ENSMUSG00000016494	Cd34	-0.332482	-0.133507	-0.0779604	-0.152889	0.188115
17221045	ENSMUSG00000051951	Xkr4	-0.182145	-0.0949504	-0.103944	-0.0194463	-0.0559613
17221792	ENSMUSG00000026153	Fam135a	-0.224788	-0.0756233	0.021491	0.125694	-0.0026384
17222837	ENSMUSG00000018417	Myo1b	-0.291689	-0.239067	-0.270199	-0.134424	0.08591
17223080	ENSMUSG00000042807	Hecw2	-0.34416	-0.255488	-0.210451	0.100069	0.160043
17225888	ENSMUSG00000044768	D1Ertd622e	-0.258364	-0.0425684	0.0107676	-0.0764397	0.00681961
17226387	ENSMUSG00000036815	Dpp10	-0.189234	-0.102319	-0.130861	-0.138526	-0.125015
17226829	ENSMUSG00000059149	Mfsd4	-0.375396	-0.246729	-0.311587	-0.305599	0.0454576
17229742	ENSMUSG00000045259	Klhdc9	-0.410231	-0.146724	-0.145325	-0.111113	0.249149
17230754	ENSMUSG00000039349	C130074G19Rik	-0.363969	-0.0517574	-0.137456	-0.0633496	-0.00676947
17231669	ENSMUSG00000055493	Epm2a	-0.274833	-0.0952203	-0.155663	-0.117516	-0.0206562
17232316	ENSMUSG00000051354	Samd3	-0.455433	-0.237782	-0.0558383	0.144426	-0.0364487
17232593	ENSMUSG00000019846	Lama4	-0.327911	-0.0490162	0.039317	0.106761	0.160359
17234678	ENSMUSG00000020265	Sumo3	-0.156281	-0.298814	-0.167464	-0.0922619	-0.0332565
17234896	NA	NA	-0.363755	-0.222788	-0.330842	-0.232485	0.0473123
17235365	NA	Gm26710	-0.349227	0.0948262	-0.0476839	0.116087	0.0291134
17235783	ENSMUSG00000074862	BC025920	-0.302038	0.0790054	-0.00711583	0.007837	0.0852142
17236502	ENSMUSG00000020015	Cdk17	-0.180766	0.0604178	-0.0413199	-0.0231322	-0.109294
17237426	ENSMUSG00000020151	Ptprr	-0.20771	-0.0949309	-0.167661	0.00300114	0.00277613
17240001	NA	Gm9996	-0.326219	-0.16756	-0.112782	-0.250629	-0.0507151
17240357	ENSMUSG00000019837	Gtf3c6	-0.00855364	-0.0604142	-0.0986556	-0.209839	0.0744753
17243509	ENSMUSG00000020248	Nfyb	-0.216115	-0.0869332	-0.0598193	-0.0898124	0.0583394
17244435	ENSMUSG00000097164	Cep83os	-0.344742	-0.180262	-0.24909	-0.163787	0.0149968
17244864	ENSMUSG00000020181	Nav3	-0.230251	-0.191064	-0.141315	-0.0956695	0.0295721
17245481	ENSMUSG00000025795	Rassf3	-0.516482	-0.418602	-0.314447	-0.206878	0.0728784
17247852	ENSMUSG00000000861	Bcl11a	0.0299599	0.0756127	-0.0613632	-0.165208	-0.0610652
17249079	ENSMUSG00000020374	Rasgef1c	-0.338435	-0.207615	-0.0931006	0.0433855	0.13127
17251370	ENSMUSG00000020900	Myh10	-0.17542	-0.0839745	-0.0605943	-0.026408	0.0126224
17252183	ENSMUSG00000060600	Eno3	-0.310574	-0.20094	-0.212344	-0.0779865	-0.143849
17253461	ENSMUSG00000019437	Tlcd1	-0.204229	-0.127039	-0.0980245	-0.0557577	0.0758559
17260295	ENSMUSG00000053838	Nudcd3	-0.0790962	-0.049435	-0.189507	-0.108682	-0.0538711
17261339	ENSMUSG00000020315	Sptbn1	-0.150458	-0.0223436	-0.04476	-0.0379762	-0.0669071
17261399	ENSMUSG00000020311	Erlec1	-0.187736	-0.103858	-0.0686427	-0.0740041	-0.0602474
17261575	ENSMUSG00000040594	Ranbp17	-0.354458	-0.192077	-0.24521	-0.0390594	-0.0217146
17261825	ENSMUSG00000042032	Mat2b	-0.310768	-0.164853	-0.142052	-0.047189	0.0851735
17261878	ENSMUSG00000020436	Gabrg2	-0.164357	-0.0322297	-0.0909982	-0.0482715	0.0989238
17262702	ENSMUSG00000020380	Rad50	-0.264785	-0.0573181	-0.0600973	0.04573	-0.0583456
17265748	ENSMUSG00000020774	Aspa	-0.33037	-0.258973	-0.270293	-0.163569	-0.00215072
17266586	ENSMUSG00000049612	Omg	-0.263378	-0.0679206	-0.0482647	-0.0315372	0.0366074
17266685	ENSMUSG00000057181	5730455P16Rik	-0.212859	-0.103818	-0.102658	-0.0859468	0.0479889
17267632	ENSMUSG00000000276	Dgke	-0.131216	0.0230599	-0.0839571	-0.0853091	-0.0282694
17273059	NA	NA	-0.38819	-0.0144414	-0.0713205	-0.0708287	0.084618
17273798	ENSMUSG00000020639	Pfn4	-0.35377	-0.146967	-0.173635	-0.0974598	0.0818303
17275832	ENSMUSG00000055884	Fancm	-0.195938	-0.249826	-0.143226	-0.0754731	-0.0319545
17276153	ENSMUSG00000034574	Daam1	-0.198659	0.00045906	0.0143133	-0.0332736	0.053278
17277801	ENSMUSG00000021007	Spata7	-0.21311	-0.0696225	0.0326022	0.0802903	0.0307664
17278030	ENSMUSG00000041771	Slc24a4	-0.162659	-0.0739622	-0.17823	-0.178917	-0.262546
17278767	NA	NA	-0.31037	-0.249897	-0.228075	-0.132314	-0.141552
17278773	NA	Rian	-0.0406809	-0.164144	-0.260481	-0.0882198	-0.149788
17278779	NA	NA	-0.085782	-0.381145	-0.279202	-0.126834	-0.148655
17278814	ENSMUSG00000065617	Mir323	-0.0430826	-0.178084	-0.355599	-0.0387918	-0.106613
17279026	ENSMUSG00000021275	Tecpr2	-0.186436	-0.140409	-0.128557	-0.0689143	-0.0860104
17279730	ENSMUSG00000048004	Tmem196	-0.254533	-0.0975073	-0.200957	-0.128106	0.0592297
17280315	ENSMUSG00000020642	Rnf144a	-0.322377	-0.026634	0.00271882	0.000243347	0.0329464
17280401	ENSMUSG00000020628	Trappc12	-0.205718	-0.0988479	-0.0672451	-0.0520295	-0.000822454
17280689	ENSMUSG00000004698	Hdac9	-0.171771	-0.143222	-0.0865651	-0.0642648	0.079899
17284360	NA	NA	-0.47192	-0.406811	-0.29188	-0.0566685	0.121299
17284839	ENSMUSG00000025321	Itgb8	-0.254377	-0.0956572	-0.0772273	0.0485643	0.137661
17286587	ENSMUSG00000021423	Ly86	-0.308242	-0.27324	-0.324153	-0.22787	-0.0239469
17287081	ENSMUSG00000021379	Id4	0.000594479	-0.136906	-0.270942	-0.294946	-0.243054
17288716	ENSMUSG00000021591	Glrx	-0.312129	-0.122199	-0.0725376	-0.228271	0.0246305
17288812	ENSMUSG00000071252	2210408I21Rik	-0.296416	-0.199224	-0.162931	-0.0925348	-0.0416336
17288908	ENSMUSG00000021537	Cetn3	-0.212341	-0.022034	-0.122466	-0.0723309	-0.136212
17289527	ENSMUSG00000021624	Cd180	-0.440902	-0.146561	-0.11523	0.0622925	-0.0181275
17289553	ENSMUSG00000042743	Sgtb	-0.24044	-0.112954	-0.124038	-0.166812	-0.0282915
17290447	ENSMUSG00000046159	Chrm3	-0.253158	-0.0884993	-0.0112794	-0.00577034	0.191191
17290777	NA	4933412O06Rik	-0.212924	-0.213286	-0.216214	-0.131749	-0.345303
17290835	ENSMUSG00000009734	Pou6f2	-0.327323	-0.0684259	-0.164652	0.0101681	0.052609
17291576	ENSMUSG00000021357	Exoc2	-0.15546	-0.0299549	-0.125121	-0.0706525	-0.0246624
17292139	ENSMUSG00000021371	Mcur1	-0.211459	-0.0797468	-0.0816073	-0.0690515	0.0377587
17292541	NA	9430083A17Rik	-0.355839	-0.135114	-0.0278366	-0.0840063	0.248666
17294547	ENSMUSG00000069171	Nr2f1	-0.294033	-0.0789685	-0.0742692	-0.0265181	0.129017
17294785	ENSMUSG00000021619	Atg10	-0.254977	-0.0970141	-0.124212	-0.0948259	0.0180466
17295054	NA	Gm9776	-0.350169	-0.109652	-0.0119904	0.0796973	0.0541875
17295059	ENSMUSG00000021684	Pde8b	-0.215615	-0.0619361	-0.108689	-0.0517408	0.08287
17295278	ENSMUSG00000021665	Hexb	-0.208477	-0.0659698	-0.108619	-0.0431984	0.0265327
17295503	ENSMUSG00000021646	Mccc2	-0.197855	-0.0412651	-0.035092	-0.0157554	0.0447888
17295770	ENSMUSG00000021629	Slc30a5	-0.15976	0.0117434	-0.0648094	-0.082088	0.0408077
17295877	ENSMUSG00000021709	Erbb2ip	-0.215166	-0.0956212	-0.108364	-0.029046	-0.0732832
17295907	ENSMUSG00000021710	Nln	-0.321982	-0.235255	-0.191415	-0.127322	0.0381644
17296532	ENSMUSG00000095930	Nim1k	-0.246333	-0.0733627	-0.196433	-0.122016	0.091402
17297258	ENSMUSG00000042567	Nek10	-0.213774	-0.184937	-0.366317	-0.171816	-0.135944
17299185	ENSMUSG00000049092	Gpr137c	-0.245203	-0.0998013	-0.0598073	0.0906845	0.103176
17299341	ENSMUSG00000037536	Fbxo34	-0.232063	-0.0301281	0.0351257	0.0166643	0.0696804
17300027	NA	NA	-0.517504	0.00158339	0.0321642	-0.169608	0.220198
17301489	ENSMUSG00000022044	Stmn4	-0.252986	-0.0694028	-0.00383913	-0.0744198	0.0996458
17303024	NA	Gm10021	-0.269377	-0.0925878	0.019883	0.00421854	0.0755238
17309001	ENSMUSG00000050505	Pcdh20	-0.354243	-0.0478258	0.0557839	0.137931	0.239823
17309172	ENSMUSG00000033004	Mycbp2	-0.110633	-0.0724078	-0.0733079	-0.0312052	-0.0399937
17309774	ENSMUSG00000025551	Fgf14	-0.217624	-0.142892	-0.136798	-0.121158	-0.0088063
17310515	ENSMUSG00000025370	Cdh9	-0.289208	-0.062409	0.00547677	0.147725	-0.143731
17310565	ENSMUSG00000040420	Cdh18	-0.169072	-0.0940447	-0.0596372	-0.0113934	0.086842
17311492	ENSMUSG00000038622	Med30	-0.261943	-0.10772	-0.143223	-0.209849	0.0409498
17311807	ENSMUSG00000022351	Sqle	-0.264327	-0.138881	-0.186439	-0.0612279	-0.0422123
17315152	ENSMUSG00000000532	Acvr1b	-0.192756	-0.120388	-0.131128	-0.0204652	0.0839037
17315394	NA	NA	-0.286788	0.113626	-0.047093	-0.284376	0.0953978
17315686	ENSMUSG00000079105	C7	-0.389545	-0.3399	-0.186579	0.0743003	0.127481
17316495	ENSMUSG00000048307	Ankrd46	-0.159985	-0.0142683	-0.0812792	-0.0511993	0.0116996
17316878	ENSMUSG00000022311	Csmd3	-0.162425	-0.168266	-0.267543	-0.11595	-0.0944489
17317266	ENSMUSG00000022358	Fbxo32	-0.289116	-0.0590781	-0.0815635	0.0877884	0.0313772
17317608	ENSMUSG00000022375	Lrrc6	-0.168568	-0.302757	-0.35495	-0.199688	-0.146944
17319299	ENSMUSG00000042524	Sun2	-0.299039	-0.149066	-0.228756	0.0134196	-0.0241756
17319823	NA	1700001L05Rik	-0.528043	-0.170272	0.0263364	-0.15009	0.126692
17322927	ENSMUSG00000037972	Snn	-0.226452	-0.167433	-0.283097	-0.139558	-0.0894539
17323198	ENSMUSG00000068617	Efcab1	-0.286303	0.0185699	-0.0797466	0.0633741	-0.139905
17324835	ENSMUSG00000022797	Tfrc	-0.243187	-0.111317	-0.0803212	-0.00670005	0.0478487
17325514	ENSMUSG00000022816	Fstl1	-0.208135	-0.0433732	0.038637	-0.0695706	-0.0958699
17326640	ENSMUSG00000032940	Rbm11	-0.432508	-0.346275	-0.364034	-0.223383	-0.0497093
17326756	ENSMUSG00000022762	Ncam2	-0.101041	-0.14011	-0.16614	-0.0572844	-0.115152
17327038	ENSMUSG00000022971	Ifnar2	-0.126454	-0.125316	-0.204409	-0.161455	0.0362775
17327544	ENSMUSG00000040605	Bace2	-0.429842	-0.2886	-0.27371	-0.208345	0.148265
17328251	ENSMUSG00000022685	Parn	-0.307438	-0.155154	-0.198126	-0.102599	-0.0882351
17329769	NA	Gm15743	-0.356995	-0.0518772	0.0957428	0.0325663	-0.0995722
17330773	ENSMUSG00000022656	Pvrl3	-0.360226	0.0392318	0.115883	0.130811	0.107625
17337770	ENSMUSG00000056492	Adgrf5	-0.21504	-0.0122665	-0.0364628	0.00586734	0.105367
17337844	ENSMUSG00000023960	Enpp5	-0.18086	-0.0310346	-0.0740092	-0.070526	-0.087564
17338006	ENSMUSG00000067150	Xpo5	-0.188064	0.034977	-0.0410419	-0.0283742	-0.0106774
17338434	ENSMUSG00000040771	Oard1	-0.268313	-0.121667	-0.174747	-0.207668	0.203431
17341069	ENSMUSG00000048826	Dact2	-0.314085	-0.145308	-0.108101	-0.0634678	0.0663336
17341161	NA	NA	-0.21106	-0.00989834	-0.146453	-0.132627	-0.0196989
17341455	ENSMUSG00000002617	Zfp40	-0.376971	-0.118888	-0.119506	-0.087795	-0.0422615
17345170	ENSMUSG00000023935	Spats1	-0.437741	-0.171922	-0.104911	-0.375128	0.0879205
17346679	ENSMUSG00000024083	Pja2	-0.133126	0.0203029	-0.0274192	-0.00324851	0.00894253
17346715	ENSMUSG00000045036	Tmem232	-0.452125	-0.116946	-0.295502	-0.317631	-0.0429634
17350140	ENSMUSG00000024498	Tcerg1	-0.151835	-0.118776	-0.104726	-0.0241049	-0.0245914
17351196	ENSMUSG00000071847	Apcdd1	-0.38958	-0.198574	-0.170462	-0.183052	-0.048642
17354132	ENSMUSG00000024502	Jakmip2	-0.170994	-0.0315562	-0.033155	0.00753871	-0.0507524
17354831	ENSMUSG00000032735	Ablim3	-0.0760393	-0.220588	-0.243815	-0.309085	-0.0543992
17363470	ENSMUSG00000058624	Gda	-0.184479	-0.153735	-0.148981	-0.0951558	-0.133055
17363488	ENSMUSG00000035171	1110059E24Rik	-0.206351	-0.0758853	-0.00538326	-0.0138282	-0.00945142
17364588	ENSMUSG00000050121	Opalin	-0.511992	-0.294369	-0.376061	-0.272732	-0.0263397
17367216	ENSMUSG00000026748	Plxdc2	-0.203887	-0.127305	-0.0774072	-0.0718575	0.000624365
17367440	NA	Gm13375	-0.271324	-0.167083	-0.169202	-0.00693698	-0.0377674
17369256	ENSMUSG00000047363	Cstad	-0.442995	-0.127264	-0.180897	-0.174706	0.19946
17371495	ENSMUSG00000042155	Klhl23	-0.246341	-0.148266	-0.0605988	-0.0281145	0.0722291
17372307	ENSMUSG00000027009	Itga4	-0.333368	-0.217471	-0.177772	0.00697685	-0.0423234
17373616	ENSMUSG00000050587	Lrrc4c	-0.173889	-0.101897	-0.12096	-0.0383044	-0.00322943
17374423	NA	G630016G05Rik	-0.0385404	-0.0606537	-0.0247267	0.164617	-0.462424
17374871	ENSMUSG00000027296	Itpka	-0.167399	-0.0651525	-0.228726	-0.176383	-0.0827121
17375396	ENSMUSG00000027227	Sord	-0.124584	-0.263317	-0.166856	-0.148092	0.0554819
17375526	ENSMUSG00000005804	Bloc1s6	-0.226022	-0.0419912	-0.0063009	0.0910121	-0.0207031
17376626	ENSMUSG00000027353	Mcm8	-0.346658	-0.0691089	-0.200085	-0.124792	-0.110509
17377268	ENSMUSG00000074749	Kiz	-0.270361	-0.0602689	-0.137395	-0.103879	-0.0124342
17380706	NA	NA	-0.160886	-0.114034	-0.18278	-0.279345	-0.567987
17383748	ENSMUSG00000075415	Fnbp1	-0.0913814	-0.217918	-0.0800252	-0.0457808	-0.00390293
17385365	ENSMUSG00000075334	Rprm	-0.312385	-0.189107	-0.309291	-0.243949	-0.0225349
17386347	ENSMUSG00000041997	Tlk1	-0.189321	-0.0685982	-0.109663	-0.0877135	-0.11128
17387162	ENSMUSG00000042272	Sestd1	-0.239451	-0.115965	-0.0867092	-0.0382265	-0.0102806
17389936	NA	NA	-0.787663	-0.00205493	-0.200724	-0.39049	-0.13248
17390079	ENSMUSG00000050211	Pla2g4e	-0.59046	-0.428802	-0.0725766	-0.086378	0.139377
17391443	NA	NA	-0.612367	0.243455	-0.00937008	-0.223803	0.040653
17391454	NA	NA	-0.268955	-0.00878418	-0.067641	-0.116142	-0.107738
17392123	ENSMUSG00000039913	Pak7	-0.349337	-0.233983	-0.187053	-0.0871941	0.131039
17395499	ENSMUSG00000039059	Hrh3	-0.115901	-0.212881	-0.229254	-0.267004	-0.150134
17396106	ENSMUSG00000027550	Lrrcc1	-0.312119	-0.239065	-0.213125	0.01148	-0.0209169
17396315	ENSMUSG00000027630	Tbl1xr1	-0.204876	-0.0817726	-0.101956	-0.0132633	-0.039187
17397962	ENSMUSG00000036894	Rap2b	-0.237506	0.103656	-0.0976017	-0.0413928	-0.0218625
17399754	ENSMUSG00000001016	Ilf2	-0.145283	-0.0535267	-0.0586036	-0.0335831	0.0980437
17402193	ENSMUSG00000039831	Arhgap29	-0.309518	-0.00510087	0.0308288	0.104894	0.0621836
17403514	ENSMUSG00000036825	Ssx2ip	-0.207649	-0.110289	-0.0933453	-0.11463	-0.0062784
17403571	ENSMUSG00000036745	Ttll7	-0.15483	-0.0375563	-0.0802341	-0.0122592	-0.043829
17403790	ENSMUSG00000078161	Erich3	-0.225526	-0.230324	-0.178527	-0.0626609	-0.226775
17403950	ENSMUSG00000028173	Wls	-0.235707	0.0727632	-0.0108232	0.0471652	0.0827086
17404388	ENSMUSG00000063887	Nlgn1	-0.169515	0.005488	0.00388064	-0.0209557	0.00459573
17404601	ENSMUSG00000027669	Gnb4	-0.304725	-0.271644	-0.291464	-0.224348	-0.171285
17405285	ENSMUSG00000027799	Nbea	-0.146301	-0.0702959	-0.0465202	0.00291844	-0.0435064
17405482	ENSMUSG00000036353	P2ry12	-0.289217	-0.110021	-0.18901	-0.18717	-0.0853915
17406205	ENSMUSG00000028005	Gucy1b3	-0.179745	-0.0680193	-0.0559585	-0.033838	-0.0473072
17406221	ENSMUSG00000033910	Gucy1a3	-0.290553	-0.266585	-0.176819	-0.0954206	-0.112575
17409826	ENSMUSG00000028007	Snx7	-0.179285	-0.124562	-0.0313858	0.0283343	0.114573
17411966	ENSMUSG00000028222	Calb1	-0.176497	-0.0817524	-0.0597926	-0.0438667	-0.0379039
17412213	ENSMUSG00000040410	Fbxl4	-0.286743	-0.185306	-0.131868	0.0148582	0.199067
17412653	ENSMUSG00000028292	Rars2	-0.222171	0.0458021	0.00692849	0.0424397	-0.0974958
17412705	NA	Gm12371	-0.516093	-0.349623	-0.263678	-0.201329	-0.142848
17413747	ENSMUSG00000035517	Tdrd7	-0.215817	0.0175613	-0.0222878	0.101241	-0.00912191
17414173	ENSMUSG00000015247	Nipsnap3b	-0.291092	-0.0946158	-0.0828504	-0.00611359	0.0458954
17414408	ENSMUSG00000038630	Zkscan16	-0.299751	-0.362758	-0.29751	-0.160088	-0.0188758
17418252	ENSMUSG00000028646	Rragc	-0.184655	-0.11109	-0.102947	-0.0582141	0.0779197
17418519	NA	NA	-0.232152	-0.0803619	-0.131219	-0.0772787	0.0701585
17420079	ENSMUSG00000051351	Zfp46	-0.300455	-0.258912	-0.159425	-0.08642	0.0379508
17420091	ENSMUSG00000066037	Hnrnpr	-0.195495	-0.110626	-0.159261	-0.0780027	-0.0858256
17420817	NA	LOC102636380	-0.0536063	-0.127885	-0.0641971	0.0153975	-0.313499
17423674	ENSMUSG00000040359	Ufl1	-0.179612	-0.0450463	-0.136548	-0.0394112	-0.0837084
17425496	ENSMUSG00000055296	Tmem245	-0.246949	-0.142503	-0.105702	-0.043625	-0.0485129
17426497	ENSMUSG00000039270	Megf9	-0.17327	-0.130499	-0.0333307	-0.0235298	0.0075517
17427494	ENSMUSG00000028556	Dock7	-0.16511	-0.145273	-0.0969355	-0.0437129	0.00456603
17428441	ENSMUSG00000047155	Cyp4x1	-0.363482	-0.0794743	-0.0685757	-0.111742	-0.0702225
17433602	ENSMUSG00000029030	Tprgl	-0.165538	0.0325218	-0.0456069	-0.09744	0.110463
17435189	ENSMUSG00000029004	Kmt2e	-0.15923	-0.0674479	-0.0273516	-0.0262938	-0.0989547
17435422	ENSMUSG00000028954	Nub1	-0.152611	-0.0510171	-0.0810725	-0.0864593	-0.0355652
17435505	ENSMUSG00000056367	Actr3b	-0.198425	-0.0426338	-0.0233698	-0.0108907	0.0404125
17435584	ENSMUSG00000045294	Insig1	-0.285187	-0.30874	-0.216693	-0.126376	0.109018
17435963	ENSMUSG00000013622	Atraid	-0.212861	-0.104019	-0.195557	-0.0859268	0.0714969
17437156	ENSMUSG00000039765	Cc2d2a	-0.233314	-0.203465	-0.0686263	-0.0233233	0.0177922
17437302	ENSMUSG00000031558	Slit2	-0.2222	-0.166799	-0.0846133	-0.0369271	0.159112
17438189	ENSMUSG00000049907	Rasl11b	-0.357528	-0.170953	0.000150055	-0.00212222	0.326346
17438314	ENSMUSG00000029234	Tmem165	-0.171907	-0.0816333	-0.114446	-0.0766846	0.036759
17438323	NA	NA	-0.644072	-0.183833	-0.131636	-0.171732	-0.0809437
17443133	ENSMUSG00000040557	Wbscr27	-0.415735	-0.267583	-0.123228	-0.0334737	0.0669062
17444346	ENSMUSG00000039206	Daglb	-0.210422	-0.143216	-0.102382	-0.137954	0.0776685
17445453	ENSMUSG00000092094	Zfp804b	-0.455272	-0.273535	-0.363467	-0.357737	0.00862926
17445467	NA	NA	-0.131261	-0.07668	-0.0202506	-0.0132311	-0.048846
17445596	ENSMUSG00000003974	Grm3	-0.235989	-0.162624	-0.172411	-0.0705729	0.104195
17445705	NA	Gm3510	-0.372493	-0.0779706	-0.00164942	0.0787562	0.0952254
17447254	NA	NA	-0.380807	-0.208191	-0.102308	0.0134037	-0.0784573
17447963	ENSMUSG00000029088	Kcnip4	-0.141013	-0.25235	-0.202328	-0.250689	-0.140708
17448064	ENSMUSG00000039252	Lgi2	-0.215955	-0.158803	-0.126312	-0.0957592	-0.0120926
17448595	ENSMUSG00000029211	Gabra4	-0.182667	-0.0526355	-0.138867	-0.0943793	0.0371592
17449033	ENSMUSG00000029246	Ppat	-0.0851057	-0.126037	-0.219895	-0.156161	-0.026053
17449989	ENSMUSG00000029333	Rasgef1b	-0.402524	-0.118697	0.0229193	0.0820211	0.0845536
17450034	ENSMUSG00000029328	Hnrnpdl	-0.24107	-0.123716	-0.179414	-0.038843	0.0367681
17450718	ENSMUSG00000029270	Fam69a	-0.213062	-0.225542	-0.233215	-0.0938376	0.029889
17451614	ENSMUSG00000092486	2610524H06Rik	-0.313691	-0.282297	-0.0711112	0.0565748	0.219854
17453043	ENSMUSG00000034310	Tmem132d	-0.247507	-0.233568	-0.183396	-0.160004	0.0363702
17456281	NA	NA	-0.25532	0.00828174	-0.0338066	0.0322752	0.0603744
17458573	ENSMUSG00000038301	Snx10	-0.185952	-0.132503	-0.137458	-0.0800688	0.012631
17460581	NA	NA	-0.398787	0.0443177	0.108917	-0.0990601	-0.0317155
17462180	ENSMUSG00000042097	Zfp239	-0.260342	-0.269126	-0.16361	-0.15578	0.0463359
17463377	ENSMUSG00000061414	Cracr2a	-0.354018	-0.244084	-0.113718	-0.0027238	-0.16424
17463501	ENSMUSG00000030157	Clec2d	-0.418129	-0.159726	-0.20399	-0.217935	-0.00431267
17464248	ENSMUSG00000086013	Gm15706	-0.328933	-0.28804	-0.171209	-0.0596536	0.0829048
17464654	ENSMUSG00000019577	Pdk4	-0.0369084	0.0686209	-0.333363	-0.290422	-0.247224
17465238	ENSMUSG00000039904	Gpr37	-0.227737	-0.17723	-0.221434	-0.186473	0.039422
17467938	ENSMUSG00000063063	Ctnna2	-0.161368	-0.0583897	-0.0989379	-0.000993877	-0.00579445
17470187	ENSMUSG00000072623	Zfp9	-0.207997	-0.0276945	-0.0679266	-0.0355241	0.0195232
17472023	ENSMUSG00000032718	Mansc1	-0.329852	-0.161679	-0.139795	-0.20503	0.0251486
17472760	ENSMUSG00000030256	Bhlhe41	-0.194665	-0.341744	-0.334847	-0.274033	-0.185863
17472955	ENSMUSG00000030306	Tmtc1	-0.279987	-0.152579	-0.150127	-0.0235075	-0.0321913
17474497	ENSMUSG00000040811	Eml2	-0.280541	-0.144117	-0.178369	-0.106836	-0.0276718
17475975	ENSMUSG00000053898	Ech1	-0.20009	0.00183504	-0.0874628	-0.0786762	-0.0196423
17476199	ENSMUSG00000011427	Zfp790	-0.104121	-0.0274934	-0.253748	-0.131875	0.0136591
17476280	ENSMUSG00000066647	Gm5113	-0.23931	0.0465953	-0.0462541	-0.0853064	0.0604763
17476866	ENSMUSG00000021217	Tshz3	-0.229533	-0.0494629	0.0150012	-0.041258	0.113847
17480102	ENSMUSG00000030616	Sytl2	-0.429208	-0.344188	-0.299974	-0.287064	-0.0788615
17480216	ENSMUSG00000061119	Prcp	-0.357338	-0.226629	-0.185457	-0.118372	0.0814982
17480788	ENSMUSG00000030691	Fchsd2	-0.170527	-0.0946289	-0.0634127	-0.117411	-0.0383824
17481640	ENSMUSG00000031029	Eif3f	-0.19313	-0.0934411	-0.0446226	-0.0267205	0.0271941
17482503	ENSMUSG00000046096	BC030336	-0.200461	0.042296	0.0219626	-0.01664	0.0970603
17482508	ENSMUSG00000030889	Vwa3a	-0.306668	-0.349714	-0.303671	-0.312219	-0.181652
17483802	ENSMUSG00000042055	Wdr11	-0.172356	-0.0763171	-0.0758666	-0.00459675	0.0296311
17484094	ENSMUSG00000030967	Zranb1	-0.189484	-0.113132	-0.0451646	0.0025458	0.130349
17486964	ENSMUSG00000097842	9330104G04Rik	-0.339518	-0.0594306	-0.0713237	-0.0859537	0.257683
17491454	ENSMUSG00000047037	Nipa1	-0.205828	-0.0590691	-0.116601	-0.073559	0.0392243
17491503	NA	NA	-0.469439	-0.083981	-0.153541	-0.0682932	0.106703
17492619	ENSMUSG00000030528	Blm	-0.326642	-0.172536	-0.180732	-0.140805	-0.06134
17495262	ENSMUSG00000055723	Rras2	-0.258086	-0.00377204	-0.0739922	0.0582874	0.0551537
17495373	ENSMUSG00000045659	Plekha7	-0.253823	0.0563764	0.0390207	0.0170367	-0.0100433
17496015	ENSMUSG00000030757	Zkscan2	-0.316308	-0.162984	-0.142585	0.0768185	-0.0340819
17500626	ENSMUSG00000039530	Tusc3	-0.166934	-0.0842591	-0.057793	-0.061081	0.02103
17500919	ENSMUSG00000031626	Sorbs2	-0.302121	0.0260755	0.0980277	0.151734	0.0642224
17501041	ENSMUSG00000031628	Casp3	-0.405852	-0.207512	-0.336631	-0.310999	0.0724641
17501220	NA	NA	-0.267323	-0.205625	-0.143185	-0.00471772	0.0275677
17501222	NA	NA	-0.267323	-0.205625	-0.143185	-0.00471772	0.0275677
17503043	ENSMUSG00000079003	Samd1	-0.173273	-0.0383402	-0.0604969	-0.0223819	-0.0080107
17507321	ENSMUSG00000001300	Efnb2	-0.0900396	0.0368082	-0.155181	-0.132371	-0.230059
17508045	ENSMUSG00000031534	Smim19	-0.22979	-0.244502	-0.123464	-0.0965839	0.0789042
17509388	ENSMUSG00000039375	Wdr17	-0.20875	-0.109176	-0.125533	-0.0129386	-0.111673
17509479	NA	Galntl6	-0.088276	-0.0939055	-0.22794	-0.112422	-0.115257
17509629	ENSMUSG00000031604	Msmo1	-0.215599	-0.184112	-0.240526	-0.184356	-0.0130185
17510640	ENSMUSG00000037148	Arhgap10	-0.185272	-0.11187	-0.108699	-0.0596196	0.0123062
17511878	ENSMUSG00000031775	Pllp	-0.26821	-0.351304	-0.28517	-0.155076	0.025138
17512121	ENSMUSG00000036510	Cdh8	-0.197531	-0.0189881	-0.120636	-0.0411862	-0.0307209
17512181	ENSMUSG00000035824	Tk2	-0.212942	-0.118502	-0.167247	-0.0294692	-0.0498748
17515577	ENSMUSG00000035024	Ncapd3	-0.179744	-0.0528799	-0.0724709	0.0411992	0.022353
17516469	ENSMUSG00000032010	Usp2	-0.277999	-0.11496	-0.0886223	-0.0613756	0.079496
17517001	ENSMUSG00000032267	Usp28	-0.253447	-0.137206	-0.0561951	0.0298148	0.103182
17517634	ENSMUSG00000042557	Sin3a	-0.128785	0.0299075	-0.186503	-0.0424689	0.0204096
17518331	ENSMUSG00000032397	Tipin	-0.336991	-0.0419358	-0.0839861	-0.0265463	0.143457
17518458	ENSMUSG00000032816	Igdcc4	-0.0413615	-0.331513	-0.0569777	-0.127978	0.0768172
17518694	ENSMUSG00000038664	Herc1	-0.1568	-0.0443851	-0.0711448	-0.0266346	0.0451064
17519215	ENSMUSG00000036030	Prtg	-0.308669	-0.14591	-0.0415301	-0.00658479	-0.1061
17519898	ENSMUSG00000032261	Sh3bgrl2	-0.280764	-0.122226	-0.0522171	0.0213136	0.00713969
17522319	ENSMUSG00000032482	Cspg5	-0.150292	-0.0983477	-0.079287	-0.0699776	0.0736193
17522407	ENSMUSG00000044791	Setd2	-0.171777	-0.07768	0.0782124	0.110255	-0.0197882
17523921	ENSMUSG00000050730	Arhgap42	-0.249175	-0.102055	-0.0929032	0.079453	0.0897816
17526929	ENSMUSG00000037971	1110032A03Rik	-0.256907	0.0100527	-0.0994845	-0.146615	-0.0200416
17527373	ENSMUSG00000034007	Scaper	-0.175774	-0.120933	-0.173015	-0.0633192	-0.0993415
17528053	ENSMUSG00000058444	Map2k5	-0.170498	-0.0629827	-0.106241	-0.0892647	-0.00967144
17528137	ENSMUSG00000032400	Zwilch	-0.335412	-0.197977	-0.239074	-0.1056	0.0154146
17529647	ENSMUSG00000062270	Morf4l1	-0.312546	-0.0238806	-0.162594	-0.165198	-0.0634186
17529699	ENSMUSG00000045414	1190002N15Rik	-0.28291	0.0291623	0.131318	0.15131	0.170174
17530348	ENSMUSG00000032560	Dnajc13	-0.20101	-0.0824694	-0.120936	-0.0359929	-0.0668807
17530805	ENSMUSG00000039716	Dock3	-0.169428	-0.0861118	-0.0868162	-0.0456782	-0.0352356
17531176	ENSMUSG00000039461	Tcta	-0.24877	-0.039382	-0.0742067	-0.134298	0.0446756
17531217	ENSMUSG00000066357	Wdr6	-0.292135	-0.407474	-0.288172	-0.27336	-0.0934274
17535473	ENSMUSG00000046287	Pnma3	-0.356605	-0.321772	-0.277542	-0.141318	0.12196
17535951	ENSMUSG00000031198	Fundc2	-0.286001	-0.112125	-0.259304	-0.0962709	0.0314429
17539303	ENSMUSG00000031295	Phka2	-0.176002	-0.0932186	-0.0336915	-0.0288664	-0.0814424
17539434	ENSMUSG00000031360	Ctps2	-0.201988	-0.0827035	-0.0543751	-0.00877207	-0.0871524
17539560	ENSMUSG00000031382	Asb11	-0.300618	-0.0413708	-0.172357	-0.043743	0.284642
17542047	ENSMUSG00000046699	Slitrk4	-0.252473	-0.0184999	-0.051792	0.0169509	0.125552
17542642	ENSMUSG00000019088	Dnase1l1	-0.432883	-0.0644618	0.0481202	0.0466837	-0.0143842
17543290	ENSMUSG00000025656	Arhgef9	-0.119513	-0.0214019	-0.0654747	-0.10641	-0.0129797
17543753	ENSMUSG00000031323	Dmrtc1a	-0.0474621	-0.139093	-0.320755	-0.336316	-0.0208805
17543817	ENSMUSG00000033965	Slc16a2	-0.0673021	-0.26733	-0.223265	-0.165391	-0.151009
17544078	ENSMUSG00000031239	Itm2a	-0.353136	-0.252981	-0.360063	-0.228987	-0.105146
17544618	ENSMUSG00000031409	Tceal6	-0.386193	-0.214866	-0.192897	-0.161306	0.10644
17545121	ENSMUSG00000031285	Dcx	-0.247247	-0.133268	0.00661536	0.105175	0.00661674
17545785	ENSMUSG00000031292	Cdkl5	-0.155949	-0.122762	-0.0273111	0.00825912	0.0467825
17548238	ENSMUSG00000027533	Fabp5	-0.230098	-0.128587	-0.143249	-0.0960813	0.0122752
17548717	ENSMUSG00000027533	Fabp5	-0.231924	-0.120123	-0.149018	-0.115502	0.0206731
17549264	NA	NA	-0.401909	-0.190814	-0.136954	-0.0390697	0.106539

## Sheet: Cluster3 (orange)
Cluster 3: Genes up regulated by SD that respond within 6 hours of recovery sleep
Affymetrix probeset ID	ensembl ID	MGI symbol	SD	RS1	RS2	RS3	RS6
17216478	ENSMUSG00000026315	Serpinb8	0.485693	0.402878	0.402356	0.346444	0.301965
17217169	ENSMUSG00000065435	Mir135b	0.322246	0.154901	0.574565	0.370623	0.426658
17218060	ENSMUSG00000032487	Ptgs2	0.704073	0.429652	0.497829	0.205775	0.133729
17282970	ENSMUSG00000007682	Dio2	0.612315	0.56867	0.500767	0.292626	0.195657
17285438	ENSMUSG00000041324	Inhba	0.842613	0.531607	0.674167	0.462056	0.245572
17289137	ENSMUSG00000007617	Homer1	0.564054	0.410206	0.31812	0.252266	-0.17943
17291019	NA	NA	0.798827	0.252632	0.507421	0.0572516	0.121801
17292634	ENSMUSG00000056749	Nfil3	0.402421	0.386728	0.359132	0.406486	0.0693441
17295136	ENSMUSG00000021676	Iqgap2	0.498159	0.514059	0.535062	0.234586	-0.15872
17297759	NA	NA	0.597462	0.226185	0.5923	0.317148	0.154295
17297801	NA	NA	0.575628	0.373122	0.541738	0.253236	0.093846
17297833	NA	NA	0.575628	0.373122	0.541738	0.253236	0.093846
17301718	ENSMUSG00000033730	Egr3	0.812276	0.607173	0.834704	0.689322	0.349501
17301926	ENSMUSG00000034997	Htr2a	0.262495	0.315376	0.333974	0.288099	0.432638
17328625	ENSMUSG00000022769	Sdf2l1	0.617986	0.407005	0.472437	0.201031	-0.0814647
17335467	NA	NA	0.997864	0.734537	0.84517	0.32692	0.231528
17340404	ENSMUSG00000024256	Adcyap1	0.190968	0.254586	0.438056	0.280098	0.524357
17342868	ENSMUSG00000024222	Fkbp5	0.290909	0.389664	0.326046	0.317694	0.0250285
17350032	NA	NA	0.46666	0.561108	0.609542	0.514335	0.00110686
17352265	ENSMUSG00000024647	Cbln2	0.362038	0.409548	0.384467	0.284695	0.326379
17360260	ENSMUSG00000063434	Sorcs3	0.255566	0.350544	0.435519	0.403249	0.218342
17374077	ENSMUSG00000048482	Bdnf	0.478844	0.46199	0.491083	0.398702	0.230113
17395009	ENSMUSG00000067578	Cbln4	0.732248	0.574791	0.661538	0.388896	0.402191
17404296	ENSMUSG00000049796	Crh	0.429829	0.468124	0.46689	0.251567	0.508483
17429632	ENSMUSG00000028655	Mfsd2a	0.502018	0.594224	0.491581	0.281017	0.240431
17436237	ENSMUSG00000029135	Fosl2	0.654317	0.52589	0.541162	0.343181	0.137921
17440538	ENSMUSG00000033316	Galnt9	0.661285	0.533361	0.472976	0.265198	0.115575
17443519	ENSMUSG00000037428	Vgf	0.472987	0.438561	0.43873	0.31222	0.276283
17444498	ENSMUSG00000059991	Nptx2	0.579981	0.564694	0.593915	0.49452	0.431699
17451356	ENSMUSG00000042216	Sgsm1	0.743272	0.391241	0.403853	0.31419	0.0768705
17468432	ENSMUSG00000079494	Cml5	0.508116	0.486921	0.45094	0.218308	-0.0481428
17474371	ENSMUSG00000030413	Pglyrp1	0.585537	0.47584	0.454239	0.307623	0.2058
17487211	ENSMUSG00000003545	Fosb	0.79784	0.566622	0.559538	0.239375	0.0955737
17496354	ENSMUSG00000030711	Sult1a1	0.384746	0.352339	0.406967	0.310227	0.272025
17518780	ENSMUSG00000032373	Car12	0.63274	0.543988	0.494698	0.56699	0.311483

## Sheet: Cluster4 (red)
Cluster 4: Genes up regulated by SD that respond within 1-3 hours of recovery sleep
Affymetrix probeset ID	ensembl ID	MGI symbol	SD	RS1	RS2	RS3	RS6
17207331	NA	NA	0.747866	0.238881	-0.481676	-0.181896	0.178912
17225506	ENSMUSG00000055866	Per2	0.578636	0.0656562	-0.184865	-0.163321	-0.330709
17251527	ENSMUSG00000020893	Per1	0.397361	-0.279728	-0.418416	-0.336442	-0.227776
17315178	ENSMUSG00000023034	Nr4a1	0.882935	-0.0572991	-0.3363	-0.317827	-0.272783
17317983	ENSMUSG00000022602	Arc	1.44658	0.173375	-0.312492	-0.334279	-0.358069
17343263	ENSMUSG00000024042	Sik1	0.753057	0.0718539	-0.0642834	-0.139306	-0.187556
17360348	ENSMUSG00000034765	Dusp5	0.882022	-0.0561462	-0.286447	-0.252264	0.107973
17398082	ENSMUSG00000034640	Tiparp	0.41321	-0.0329891	-0.127547	-0.0523857	-0.0263818
17414061	ENSMUSG00000039634	Zfp189	0.398538	-0.226491	-0.267176	0.0172627	-0.0059917
17422092	ENSMUSG00000024793	Tnfrsf25	0.582297	-0.0677635	-0.237069	-0.102443	-0.0166333
17428766	ENSMUSG00000028680	Plk3	0.43016	-0.0299514	-0.157177	-0.152894	-0.0158115
17461414	ENSMUSG00000030103	Bhlhe40	0.50237	-0.0486381	-0.152965	-0.411751	-0.247633
17523427	ENSMUSG00000097736	9530059O14Rik	0.296031	0.00313885	-0.246022	-0.0680995	-0.262037
17538782	NA	NA	0.343387	0.0734362	-0.59739	-0.189301	-0.00547992

## Sheet: Cluster5 (lilac)
Cluster 5: Genes down regulated by SD that respond within 6 hours of recovery sleep
Affymetrix probeset ID	ensembl ID	MGI symbol	SD	RS1	RS2	RS3	RS6
17226418	NA	NA	-0.412057	0.186479	-0.605435	-0.638358	-0.202427
17235227	ENSMUSG00000045193	Cirbp	-0.37517	-0.590525	-0.421185	-0.289699	0.107869
17241676	ENSMUSG00000019945	1700040L02Rik	-0.26768	-0.297265	-0.591775	-0.665873	-0.16001
17261055	ENSMUSG00000020286	1700093K21Rik	-0.0278319	-0.637175	-0.176638	-0.0798903	-0.220082
17274092	NA	NA	-0.822457	-0.769899	-0.714955	-0.370156	0.135455
17342916	ENSMUSG00000036196	Slc26a8	-0.326456	-0.321474	-0.14631	-0.123108	-0.124514
17378232	ENSMUSG00000038523	1700003F12Rik	-0.144877	-0.149251	-0.574309	-0.134642	0.134522
17383366	NA	NA	-0.272677	-0.713738	-0.25436	-0.114947	-0.279503
17407934	ENSMUSG00000038550	Ciart	-0.23147	-0.565523	-0.536395	-0.251144	-0.274302
17412719	NA	NA	-0.424691	-0.200594	-0.701147	-0.609749	0.0402109
17450448	ENSMUSG00000029298	Gbp9	-0.425946	-0.533681	-0.229599	-0.109198	-0.0602503
17463268	ENSMUSG00000038115	Ano2	-0.705219	-0.438812	-0.787001	-0.242657	-0.57253
17477979	ENSMUSG00000059824	Dbp	-0.396488	-0.440585	-0.437938	-0.343298	-0.272783
17503300	ENSMUSG00000052566	Hook2	-0.239423	-0.420612	-0.228668	-0.0718309	-0.153478
17508835	ENSMUSG00000039539	Sgcz	-0.312308	-0.401157	-0.570357	-0.429956	-0.178873
17540027	NA	NA	-0.311035	-0.542222	-0.488598	-0.361504	-0.0680132

## Sheet: Cluster6 (pink)
Cluster 6: Genes that do not responde to SD btu respond to RS
Affymetrix probeset ID	ensembl ID	MGI symbol	SD	RS1	RS2	RS3	RS6
17208865	NA	NA	-0.0684175	0.0763434	0.0501858	0.200684	0.592211
17226752	ENSMUSG00000016526	Dyrk3	0.361302	-0.0848493	-0.122574	-0.0512284	0.154045
17227320	ENSMUSG00000041879	Ipo9	0.0141193	-0.022475	0.0193556	0.0600701	0.163523
17231532	NA	A630066F11Rik	-0.14075	0.0794455	-0.0765878	-0.0722222	0.332344
17232055	ENSMUSG00000019970	Sgk1	0.367426	-0.0486573	-0.0695211	0.0376924	0.132048
17234175	ENSMUSG00000060733	Ipmk	0.198997	0.092153	-0.131749	-0.0330269	0.0155881
17249036	ENSMUSG00000020363	Gfpt2	-0.37291	0.00953943	0.314657	0.263234	0.178974
17257937	ENSMUSG00000041695	Kcnj2	-0.387648	0.500917	0.576119	0.273607	0.159942
17269461	NA	NA	0.0960572	-0.160096	-0.14079	-0.0867732	0.421045
17269845	ENSMUSG00000035086	Becn1	-0.0316309	-0.00976287	0.00175414	0.0321362	0.205782
17276921	NA	Mir3067	0.345346	-0.317251	0.129571	0.00903132	0.219854
17283940	NA	NA	0.0908546	-0.0282298	0.0496323	-0.0235971	0.350419
17289324	ENSMUSG00000091387	Gcnt4	0.158068	0.224079	0.291424	0.127863	0.342441
17291374	ENSMUSG00000021339	Mrs2	0.055508	0.0960856	0.0154517	0.012782	0.179473
17291874	ENSMUSG00000039114	Nrn1	0.0374778	0.118064	0.165818	0.142227	0.244254
17310977	ENSMUSG00000050963	Kcns2	0.00388785	0.125855	0.142948	0.169542	0.404195
17326964	ENSMUSG00000053414	Hunk	-0.413788	-0.0797998	0.281617	0.385715	0.346608
17354263	ENSMUSG00000033319	Fem1c	-0.129314	0.129101	0.337408	0.24969	0.266793
17361805	NA	Neat1	0.0782108	0.0399235	0.254401	0.316579	0.431565
17374295	ENSMUSG00000055943	Emc7	-0.0532519	0.0759798	0.0561715	0.0266789	0.211471
17390879	ENSMUSG00000027204	Fbn1	-0.185942	-0.151313	0.0556437	0.105686	0.290948
17391963	ENSMUSG00000027341	Tmem230	0.121379	-0.0250409	0.087929	-0.0158094	0.316909
17396941	ENSMUSG00000027710	Acad9	0.0571219	-0.0201157	0.0215437	0.122991	0.191123
17397511	ENSMUSG00000048332	Lhfp	0.0822527	0.198378	0.179546	0.0189658	0.379949
17404152	NA	NA	-0.0408431	0.0198063	0.0112763	0.0387155	0.27346
17405267	ENSMUSG00000056306	Sertm1	-0.114721	0.00262877	0.117522	0.0718298	0.313884
17416427	ENSMUSG00000028618	Tmem59	0.0503586	0.0268811	0.0721683	-0.0265329	0.208876
17431768	ENSMUSG00000078235	Fam43b	0.332165	0.00252158	-0.00685978	0.00115675	0.0995727
17437350	NA	NA	-0.140606	0.453504	0.578932	0.436801	0.271127
17437585	ENSMUSG00000090061	Nwd2	-0.116794	0.0344352	0.0940201	0.289257	0.342737
17468612	ENSMUSG00000030047	Arhgap25	0.325145	0.0544307	-0.100632	-0.253635	0.316382
17478598	NA	NA	-0.158813	-0.0752952	-0.211943	-0.0382997	0.496238
17478797	NA	NA	-0.0755687	0.143864	0.0318329	-0.0160304	0.32188
17491515	NA	NA	-0.553096	-0.0214478	0.185442	0.274143	0.116643
17493668	ENSMUSG00000030744	Rps3	-0.0535178	-0.0133538	-0.0361378	-0.0174248	0.21705
17494503	ENSMUSG00000037060	Prkcdbp	0.0630392	0.062255	0.0880144	0.0749741	0.309078
17497113	ENSMUSG00000030956	Fam53b	0.286037	0.0164811	-0.124573	-0.0222337	-0.00646676
17500523	ENSMUSG00000031532	Saraf	0.0629122	0.0673164	0.0952432	0.110266	0.194862
17505215	ENSMUSG00000041308	Sntb2	0.308452	0.111337	-0.116933	-0.129038	0.0969562
17506854	ENSMUSG00000056820	Tsnax	0.0793931	0.128809	0.110078	0.0596293	0.246484
17516993	NA	NA	0.0444073	0.10128	0.122067	0.0547654	0.150792
17518342	ENSMUSG00000036466	Megf11	0.0304812	0.125776	0.294787	0.193372	0.264692
17535183	ENSMUSG00000036790	Slitrk2	-0.0684329	-0.101802	-0.0389183	0.0461226	0.243304
17550426	NA	Neat1	0.0683197	0.00456289	0.129286	0.183865	0.386457
17550428	NA	Neat1	-0.132869	0.293434	0.460147	0.638485	0.579725

## Sheet: Cluster7 (blue)
Cluster 7: Genes up regulated by SD that respond within 1-3 hours of recovery sleep
Affymetrix probeset ID	ensembl ID	MGI symbol	SD	RS1	RS2	RS3	RS6
17228349	ENSMUSG00000056708	Ier5	0.442941	0.032907	0.0324359	-0.106295	-0.0870268
17231252	ENSMUSG00000016179	Camk1g	0.574965	0.116219	0.174846	0.0522453	-0.054077
17233993	ENSMUSG00000037868	Egr2	0.855198	0.295538	0.218196	-0.0139749	-0.241443
17235211	ENSMUSG00000035621	Midn	0.495819	0.0511972	0.0778086	-0.00405059	-0.0325842
17236882	ENSMUSG00000019960	Dusp6	0.697733	0.209061	-0.0816838	-0.149641	0.0345267
17240661	NA	NA	0.497884	0.106168	-0.0972388	-0.0946614	0.0542445
17252878	ENSMUSG00000065590	Mir212	0.850858	0.205538	0.0486463	-0.0408362	-0.34027
17253476	NA	NA	0.742339	-0.124128	-0.155115	0.112387	-0.10705
17256242	ENSMUSG00000037992	Rara	0.444758	0.0133826	0.0592539	-0.00195643	0.0414361
17263511	ENSMUSG00000049892	Rasd1	0.772825	0.638028	0.316022	-0.0335356	-0.143523
17264651	ENSMUSG00000018476	Kdm6b	0.406686	-0.00292087	0.00799305	-0.00444324	-0.0684145
17280054	ENSMUSG00000020601	Trib2	0.589314	0.268175	0.074811	0.0497236	-0.156164
17311831	ENSMUSG00000032501	Trib1	0.634104	0.140081	-0.0716902	0.0527568	0.0774148
17315167	ENSMUSG00000000531	Grasp	0.483708	0.129573	0.197383	-0.10317	0.00515983
17315946	ENSMUSG00000044224	Dnajc21	0.383784	0.200448	0.14648	-0.0329138	-0.0122175
17316690	ENSMUSG00000037465	Klf10	0.754714	-0.117112	-0.0815705	-0.12717	0.122415
17329433	ENSMUSG00000022508	Bcl6	0.413487	0.220677	0.0593144	-0.029682	0.0119734
17349514	ENSMUSG00000038418	Egr1	0.858214	0.43791	0.233635	-0.101133	-0.39605
17353957	ENSMUSG00000024427	Spry4	0.509232	0.160173	0.121582	-0.023279	-0.120661
17371390	ENSMUSG00000034738	Nostrin	0.465219	0.27372	0.124611	0.00801976	-0.173512
17381630	ENSMUSG00000026773	Pfkfb3	0.497566	0.0973727	-0.0753905	-0.014708	0.0978925
17385044	ENSMUSG00000017144	Rnd3	0.402351	0.137763	0.00350584	0.0139534	-0.0127912
17400510	ENSMUSG00000068856	Sf3b4	0.618789	0.426414	-0.0607256	-0.00112211	0.056194
17413191	ENSMUSG00000036052	Dnajb5	0.628408	0.306752	0.273062	0.132039	-0.0269574
17413945	ENSMUSG00000028341	Nr4a3	0.581351	0.18854	0.0771294	-0.189149	-0.249724
17418540	ENSMUSG00000042608	Stk40	0.411231	0.0590246	-0.0184239	-0.0370482	0.0262207
17423756	ENSMUSG00000040183	Ankrd6	0.383244	0.165254	0.115686	-0.00644872	-0.0699529
17430609	ENSMUSG00000023232	Serinc2	0.841201	0.319199	0.0300185	-0.222784	0.0376604
17430962	ENSMUSG00000049649	Gpr3	0.505747	0.179016	0.125557	0.0380561	0.0130189
17444806	ENSMUSG00000029641	Rasl11a	0.474774	0.1937	0.0512164	-0.019361	-0.136903
17462145	ENSMUSG00000048489	8430408G22Rik	0.736131	-0.0368567	-0.0344308	0.0611288	0.169115
17467316	ENSMUSG00000036390	Gadd45a	0.498927	0.0477434	0.0268104	-0.0635566	-0.0679342
17468405	ENSMUSG00000071341	Egr4	0.419643	0.131675	0.0443609	-0.0597196	-0.133813
17500535	ENSMUSG00000031530	Dusp4	0.668454	0.276008	0.222625	-0.0969336	-0.00177224
17507374	ENSMUSG00000038894	Irs2	0.691137	0.31797	0.25405	0.0633846	-0.110262
17513806	ENSMUSG00000006362	Cbfa2t3	0.400838	0.173547	0.217454	-0.00549832	-0.0247497
17518813	ENSMUSG00000091956	C2cd4b	0.470899	0.213238	-0.0441266	-0.0326592	0.135776
17549974	NA	NA	0.742339	-0.124128	-0.155115	0.112387	-0.10705
