# Supplementary material for: Removal of unwanted variation reveals novel patterns of gene expression linked to sleep homeostasis in murine cortex
Source: BMC Genomics. 2016 Oct 25;17(Suppl 8):727. doi: 10.1186/s12864-016-3065-8 (PMC5088519; doi:10.1186/s12864-016-3065-8)
Supplement: Additional file 7: — Details of functional annotation enrichment and clustering analysis. (XLSX 63 kb) [file 12864_2016_3065_MOESM7_ESM.xlsx]

## Sheet: Enriched clusters UP FAST
Annotation Cluster 1: Transcriptional regulation	Enrichment Score: 2.982803568129857
Category	Term	Count	%	PValue	Genes	List Total	Pop Hits	Pop Total	Fold Enrichment
GOTERM_BP_FAT	GO:0045892~negative regulation of transcription, DNA-dependent	9	20	1.38622e-06	ENSMUSG00000020893, ENSMUSG00000055866, ENSMUSG00000037992, ENSMUSG00000018476, ENSMUSG00000036052, ENSMUSG00000022508, ENSMUSG00000030103, ENSMUSG00000034738, ENSMUSG00000038418	38	308	13588	10.4487
GOTERM_BP_FAT	GO:0051253~negative regulation of RNA metabolic process	9	20	1.45515e-06	ENSMUSG00000020893, ENSMUSG00000055866, ENSMUSG00000037992, ENSMUSG00000018476, ENSMUSG00000036052, ENSMUSG00000022508, ENSMUSG00000030103, ENSMUSG00000034738, ENSMUSG00000038418	38	310	13588	10.3813
GOTERM_BP_FAT	GO:0016481~negative regulation of transcription	9	20	5.63809e-06	ENSMUSG00000020893, ENSMUSG00000055866, ENSMUSG00000037992, ENSMUSG00000018476, ENSMUSG00000036052, ENSMUSG00000022508, ENSMUSG00000030103, ENSMUSG00000034738, ENSMUSG00000038418	38	372	13588	8.6511
GOTERM_BP_FAT	GO:0045934~negative regulation of nucleobase, nucleoside, nucleotide and nucleic acid metabolic process	9	20	9.08345e-06	ENSMUSG00000020893, ENSMUSG00000055866, ENSMUSG00000037992, ENSMUSG00000018476, ENSMUSG00000036052, ENSMUSG00000022508, ENSMUSG00000030103, ENSMUSG00000034738, ENSMUSG00000038418	38	397	13588	8.10632
GOTERM_BP_FAT	GO:0051172~negative regulation of nitrogen compound metabolic process	9	20	9.77323e-06	ENSMUSG00000020893, ENSMUSG00000055866, ENSMUSG00000037992, ENSMUSG00000018476, ENSMUSG00000036052, ENSMUSG00000022508, ENSMUSG00000030103, ENSMUSG00000034738, ENSMUSG00000038418	38	401	13588	8.02546
GOTERM_BP_FAT	GO:0010629~negative regulation of gene expression	9	20	1.1489e-05	ENSMUSG00000020893, ENSMUSG00000055866, ENSMUSG00000037992, ENSMUSG00000018476, ENSMUSG00000036052, ENSMUSG00000022508, ENSMUSG00000030103, ENSMUSG00000034738, ENSMUSG00000038418	38	410	13588	7.84929
GOTERM_BP_FAT	GO:0010558~negative regulation of macromolecule biosynthetic process	9	20	1.32216e-05	ENSMUSG00000020893, ENSMUSG00000055866, ENSMUSG00000037992, ENSMUSG00000018476, ENSMUSG00000036052, ENSMUSG00000022508, ENSMUSG00000030103, ENSMUSG00000034738, ENSMUSG00000038418	38	418	13588	7.69907
GOTERM_BP_FAT	GO:0031327~negative regulation of cellular biosynthetic process	9	20	1.6232e-05	ENSMUSG00000020893, ENSMUSG00000055866, ENSMUSG00000037992, ENSMUSG00000018476, ENSMUSG00000036052, ENSMUSG00000022508, ENSMUSG00000030103, ENSMUSG00000034738, ENSMUSG00000038418	38	430	13588	7.48421
GOTERM_BP_FAT	GO:0009890~negative regulation of biosynthetic process	9	20	1.7356e-05	ENSMUSG00000020893, ENSMUSG00000055866, ENSMUSG00000037992, ENSMUSG00000018476, ENSMUSG00000036052, ENSMUSG00000022508, ENSMUSG00000030103, ENSMUSG00000034738, ENSMUSG00000038418	38	434	13588	7.41523
GOTERM_BP_FAT	GO:0006357~regulation of transcription from RNA polymerase II promoter	10	22.2222	3.03113e-05	ENSMUSG00000023034, ENSMUSG00000020893, ENSMUSG00000037868, ENSMUSG00000055866, ENSMUSG00000037992, ENSMUSG00000018476, ENSMUSG00000036052, ENSMUSG00000028341, ENSMUSG00000022508, ENSMUSG00000038418	38	616	13588	5.80485
GOTERM_BP_FAT	GO:0000122~negative regulation of transcription from RNA polymerase II promoter	7	15.5556	3.38334e-05	ENSMUSG00000020893, ENSMUSG00000055866, ENSMUSG00000037992, ENSMUSG00000018476, ENSMUSG00000036052, ENSMUSG00000022508, ENSMUSG00000038418	38	231	13588	10.8357
GOTERM_BP_FAT	GO:0010605~negative regulation of macromolecule metabolic process	9	20	5.20283e-05	ENSMUSG00000020893, ENSMUSG00000055866, ENSMUSG00000037992, ENSMUSG00000018476, ENSMUSG00000036052, ENSMUSG00000022508, ENSMUSG00000030103, ENSMUSG00000034738, ENSMUSG00000038418	38	506	13588	6.3601
SP_PIR_KEYWORDS	nucleus	21	46.6667	5.63785e-05	ENSMUSG00000071341, ENSMUSG00000035621, ENSMUSG00000006362, ENSMUSG00000018476, ENSMUSG00000028341, ENSMUSG00000022508, ENSMUSG00000039634, ENSMUSG00000030103, ENSMUSG00000038418, ENSMUSG00000049892, ENSMUSG00000020893, ENSMUSG00000023034, ENSMUSG00000055866, ENSMUSG00000031530, ENSMUSG00000037992, ENSMUSG00000037868, ENSMUSG00000024042, ENSMUSG00000068856, ENSMUSG00000037465, ENSMUSG00000034738,…	41	3808	17854	2.40145
GOTERM_BP_FAT	GO:0006355~regulation of transcription, DNA-dependent	14	31.1111	7.46359e-05	ENSMUSG00000006362, ENSMUSG00000018476, ENSMUSG00000036052, ENSMUSG00000028341, ENSMUSG00000022508, ENSMUSG00000039634, ENSMUSG00000030103, ENSMUSG00000038418, ENSMUSG00000020893, ENSMUSG00000023034, ENSMUSG00000037992, ENSMUSG00000037868, ENSMUSG00000055866, ENSMUSG00000034738	38	1465	13588	3.41714
GOTERM_BP_FAT	GO:0051252~regulation of RNA metabolic process	14	31.1111	8.77659e-05	ENSMUSG00000006362, ENSMUSG00000018476, ENSMUSG00000036052, ENSMUSG00000028341, ENSMUSG00000022508, ENSMUSG00000039634, ENSMUSG00000030103, ENSMUSG00000038418, ENSMUSG00000020893, ENSMUSG00000023034, ENSMUSG00000037992, ENSMUSG00000037868, ENSMUSG00000055866, ENSMUSG00000034738	38	1488	13588	3.36432
SP_PIR_KEYWORDS	Transcription	13	28.8889	0.00034327	ENSMUSG00000071341, ENSMUSG00000006362, ENSMUSG00000028341, ENSMUSG00000022508, ENSMUSG00000030103, ENSMUSG00000039634, ENSMUSG00000038418, ENSMUSG00000020893, ENSMUSG00000023034, ENSMUSG00000037992, ENSMUSG00000055866, ENSMUSG00000037868, ENSMUSG00000037465	41	1769	17854	3.20013
GOTERM_BP_FAT	GO:0045449~regulation of transcription	16	35.5556	0.000399935	ENSMUSG00000071341, ENSMUSG00000006362, ENSMUSG00000018476, ENSMUSG00000036052, ENSMUSG00000028341, ENSMUSG00000022508, ENSMUSG00000039634, ENSMUSG00000030103, ENSMUSG00000038418, ENSMUSG00000020893, ENSMUSG00000023034, ENSMUSG00000055866, ENSMUSG00000037992, ENSMUSG00000037868, ENSMUSG00000037465, ENSMUSG00000034738	38	2227	13588	2.56904
KEGG_PATHWAY	mmu04710:Circadian rhythm	3	6.66667	0.000424673	ENSMUSG00000020893, ENSMUSG00000055866, ENSMUSG00000030103	15	13	5738	88.2769
SP_PIR_KEYWORDS	transcription regulation	12	26.6667	0.000433248	ENSMUSG00000023034, ENSMUSG00000020893, ENSMUSG00000037868, ENSMUSG00000055866, ENSMUSG00000037992, ENSMUSG00000071341, ENSMUSG00000006362, ENSMUSG00000028341, ENSMUSG00000022508, ENSMUSG00000037465, ENSMUSG00000030103, ENSMUSG00000038418	41	1546	17854	3.38005
SP_PIR_KEYWORDS	zinc-finger	10	22.2222	0.00113876	ENSMUSG00000023034, ENSMUSG00000037868, ENSMUSG00000037992, ENSMUSG00000034640, ENSMUSG00000071341, ENSMUSG00000006362, ENSMUSG00000028341, ENSMUSG00000022508, ENSMUSG00000037465, ENSMUSG00000038418	41	1204	17854	3.61681
GOTERM_MF_FAT	GO:0003677~DNA binding	12	26.6667	0.00156657	ENSMUSG00000023034, ENSMUSG00000037868, ENSMUSG00000037992, ENSMUSG00000071341, ENSMUSG00000006362, ENSMUSG00000018476, ENSMUSG00000028341, ENSMUSG00000022508, ENSMUSG00000037465, ENSMUSG00000030103, ENSMUSG00000034738, ENSMUSG00000038418	32	1781	13288	2.79787
GOTERM_BP_FAT	GO:0006350~transcription	13	28.8889	0.00185652	ENSMUSG00000071341, ENSMUSG00000006362, ENSMUSG00000028341, ENSMUSG00000022508, ENSMUSG00000030103, ENSMUSG00000039634, ENSMUSG00000038418, ENSMUSG00000020893, ENSMUSG00000023034, ENSMUSG00000037992, ENSMUSG00000055866, ENSMUSG00000037868, ENSMUSG00000037465	38	1772	13588	2.62332
GOTERM_MF_FAT	GO:0030528~transcription regulator activity	9	20	0.00533213	ENSMUSG00000023034, ENSMUSG00000037868, ENSMUSG00000037992, ENSMUSG00000006362, ENSMUSG00000028341, ENSMUSG00000022508, ENSMUSG00000030103, ENSMUSG00000034738, ENSMUSG00000038418	32	1206	13288	3.09888
GOTERM_MF_FAT	GO:0003707~steroid hormone receptor activity	3	6.66667	0.00578584	ENSMUSG00000023034, ENSMUSG00000037992, ENSMUSG00000028341	32	49	13288	25.4235
SP_PIR_KEYWORDS	zinc	11	24.4444	0.00736942	ENSMUSG00000023034, ENSMUSG00000037868, ENSMUSG00000037992, ENSMUSG00000034640, ENSMUSG00000071341, ENSMUSG00000006362, ENSMUSG00000028341, ENSMUSG00000022508, ENSMUSG00000037465, ENSMUSG00000039634, ENSMUSG00000038418	41	1886	17854	2.53982
GOTERM_MF_FAT	GO:0004879~ligand-dependent nuclear receptor activity	3	6.66667	0.00750034	ENSMUSG00000023034, ENSMUSG00000037992, ENSMUSG00000028341	32	56	13288	22.2455
SP_PIR_KEYWORDS	dna-binding	9	20	0.0114195	ENSMUSG00000023034, ENSMUSG00000037868, ENSMUSG00000037992, ENSMUSG00000071341, ENSMUSG00000028341, ENSMUSG00000022508, ENSMUSG00000037465, ENSMUSG00000030103, ENSMUSG00000038418	41	1404	17854	2.79143
SP_PIR_KEYWORDS	metal-binding	13	28.8889	0.0120147	ENSMUSG00000071341, ENSMUSG00000006362, ENSMUSG00000018476, ENSMUSG00000028341, ENSMUSG00000022508, ENSMUSG00000039634, ENSMUSG00000038418, ENSMUSG00000023034, ENSMUSG00000037992, ENSMUSG00000037868, ENSMUSG00000034640, ENSMUSG00000024042, ENSMUSG00000037465	41	2682	17854	2.11075
GOTERM_MF_FAT	GO:0016564~transcription repressor activity	4	8.88889	0.0127917	ENSMUSG00000037992, ENSMUSG00000022508, ENSMUSG00000030103, ENSMUSG00000034738	32	211	13288	7.87204
GOTERM_BP_FAT	GO:0045944~positive regulation of transcription from RNA polymerase II promoter	5	11.1111	0.0157741	ENSMUSG00000023034, ENSMUSG00000037868, ENSMUSG00000037992, ENSMUSG00000028341, ENSMUSG00000038418	38	358	13588	4.99412
GOTERM_MF_FAT	GO:0008270~zinc ion binding	11	24.4444	0.0177306	ENSMUSG00000023034, ENSMUSG00000037868, ENSMUSG00000037992, ENSMUSG00000034640, ENSMUSG00000071341, ENSMUSG00000006362, ENSMUSG00000028341, ENSMUSG00000022508, ENSMUSG00000037465, ENSMUSG00000039634, ENSMUSG00000038418	32	2105	13288	2.16995
GOTERM_BP_FAT	GO:0045893~positive regulation of transcription, DNA-dependent	5	11.1111	0.0257857	ENSMUSG00000023034, ENSMUSG00000037868, ENSMUSG00000037992, ENSMUSG00000028341, ENSMUSG00000038418	38	416	13588	4.29782
GOTERM_BP_FAT	GO:0051254~positive regulation of RNA metabolic process	5	11.1111	0.0263879	ENSMUSG00000023034, ENSMUSG00000037868, ENSMUSG00000037992, ENSMUSG00000028341, ENSMUSG00000038418	38	419	13588	4.26705
GOTERM_MF_FAT	GO:0046914~transition metal ion binding	12	26.6667	0.0286395	ENSMUSG00000023034, ENSMUSG00000037868, ENSMUSG00000037992, ENSMUSG00000034640, ENSMUSG00000071341, ENSMUSG00000006362, ENSMUSG00000018476, ENSMUSG00000028341, ENSMUSG00000022508, ENSMUSG00000037465, ENSMUSG00000039634, ENSMUSG00000038418	32	2608	13288	1.91066
GOTERM_BP_FAT	GO:0048511~rhythmic process	3	6.66667	0.0291129	ENSMUSG00000020893, ENSMUSG00000037868, ENSMUSG00000055866	38	98	13588	10.9463
SP_PIR_KEYWORDS	ubl conjugation	5	11.1111	0.0291305	ENSMUSG00000020893, ENSMUSG00000006362, ENSMUSG00000040183, ENSMUSG00000037465, ENSMUSG00000030103	41	524	17854	4.15519
GOTERM_BP_FAT	GO:0030097~hemopoiesis	4	8.88889	0.0305028	ENSMUSG00000034640, ENSMUSG00000006362, ENSMUSG00000022508, ENSMUSG00000038418	38	251	13588	5.69847
GOTERM_MF_FAT	GO:0003700~transcription factor activity	6	13.3333	0.0322091	ENSMUSG00000023034, ENSMUSG00000037868, ENSMUSG00000037992, ENSMUSG00000006362, ENSMUSG00000028341, ENSMUSG00000038418	32	776	13288	3.2107
GOTERM_MF_FAT	GO:0043565~sequence-specific DNA binding	5	11.1111	0.0389963	ENSMUSG00000023034, ENSMUSG00000037992, ENSMUSG00000018476, ENSMUSG00000028341, ENSMUSG00000022508	32	556	13288	3.73426
GOTERM_BP_FAT	GO:0045941~positive regulation of transcription	5	11.1111	0.0392127	ENSMUSG00000023034, ENSMUSG00000037868, ENSMUSG00000037992, ENSMUSG00000028341, ENSMUSG00000038418	38	475	13588	3.76399
GOTERM_BP_FAT	GO:0048534~hemopoietic or lymphoid organ development	4	8.88889	0.0405523	ENSMUSG00000034640, ENSMUSG00000006362, ENSMUSG00000022508, ENSMUSG00000038418	38	281	13588	5.09009
GOTERM_BP_FAT	GO:0010628~positive regulation of gene expression	5	11.1111	0.0426256	ENSMUSG00000023034, ENSMUSG00000037868, ENSMUSG00000037992, ENSMUSG00000028341, ENSMUSG00000038418	38	488	13588	3.66372
GOTERM_BP_FAT	GO:0002520~immune system development	4	8.88889	0.0457527	ENSMUSG00000034640, ENSMUSG00000006362, ENSMUSG00000022508, ENSMUSG00000038418	38	295	13588	4.84853
GOTERM_BP_FAT	GO:0045935~positive regulation of nucleobase, nucleoside, nucleotide and nucleic acid metabolic process	5	11.1111	0.0487785	ENSMUSG00000023034, ENSMUSG00000037868, ENSMUSG00000037992, ENSMUSG00000028341, ENSMUSG00000038418	38	510	13588	3.50568
Annotation Cluster 2 MAPK signaling	Enrichment Score: 2.3438413576037505
Category	Term	Count	%	PValue	Genes	List Total	Pop Hits	Pop Total	Fold Enrichment
GOTERM_MF_FAT	GO:0017017~MAP kinase tyrosine/serine/threonine phosphatase activity	3	6.66667	0.000342625	ENSMUSG00000031530, ENSMUSG00000034765, ENSMUSG00000019960	32	12	13288	103.812
GOTERM_MF_FAT	GO:0033549~MAP kinase phosphatase activity	3	6.66667	0.000342625	ENSMUSG00000031530, ENSMUSG00000034765, ENSMUSG00000019960	32	12	13288	103.812
GOTERM_BP_FAT	GO:0006793~phosphorus metabolic process	9	20	0.0019421	ENSMUSG00000016179, ENSMUSG00000031530, ENSMUSG00000028680, ENSMUSG00000020601, ENSMUSG00000024042, ENSMUSG00000034765, ENSMUSG00000019960, ENSMUSG00000042608, ENSMUSG00000032501	38	866	13588	3.71618
GOTERM_BP_FAT	GO:0006796~phosphate metabolic process	9	20	0.0019421	ENSMUSG00000016179, ENSMUSG00000031530, ENSMUSG00000028680, ENSMUSG00000020601, ENSMUSG00000024042, ENSMUSG00000034765, ENSMUSG00000019960, ENSMUSG00000042608, ENSMUSG00000032501	38	866	13588	3.71618
KEGG_PATHWAY	mmu04010:MAPK signaling pathway	5	11.1111	0.00308276	ENSMUSG00000023034, ENSMUSG00000031530, ENSMUSG00000034765, ENSMUSG00000019960, ENSMUSG00000036390	15	265	5738	7.21761
GOTERM_MF_FAT	GO:0008138~protein tyrosine/serine/threonine phosphatase activity	3	6.66667	0.00351427	ENSMUSG00000031530, ENSMUSG00000034765, ENSMUSG00000019960	32	38	13288	32.7829
GOTERM_MF_FAT	GO:0016791~phosphatase activity	4	8.88889	0.0176271	ENSMUSG00000031530, ENSMUSG00000034765, ENSMUSG00000026773, ENSMUSG00000019960	32	238	13288	6.97899
GOTERM_MF_FAT	GO:0004725~protein tyrosine phosphatase activity	3	6.66667	0.0230501	ENSMUSG00000031530, ENSMUSG00000034765, ENSMUSG00000019960	32	101	13288	12.3342
GOTERM_BP_FAT	GO:0006470~protein amino acid dephosphorylation	3	6.66667	0.0384	ENSMUSG00000031530, ENSMUSG00000034765, ENSMUSG00000019960	38	114	13588	9.40997
GOTERM_MF_FAT	GO:0004721~phosphoprotein phosphatase activity	3	6.66667	0.0486906	ENSMUSG00000031530, ENSMUSG00000034765, ENSMUSG00000019960	32	152	13288	8.19572
Annotation Cluster 3 GTP signaling	Enrichment Score: 1.8110867560958979
Category	Term	Count	%	PValue	Genes	List Total	Pop Hits	Pop Total	Fold Enrichment
GOTERM_BP_FAT	GO:0006793~phosphorus metabolic process	9	20	0.0019421	ENSMUSG00000016179, ENSMUSG00000031530, ENSMUSG00000028680, ENSMUSG00000020601, ENSMUSG00000024042, ENSMUSG00000034765, ENSMUSG00000019960, ENSMUSG00000042608, ENSMUSG00000032501	38	866	13588	3.71618
GOTERM_BP_FAT	GO:0006796~phosphate metabolic process	9	20	0.0019421	ENSMUSG00000016179, ENSMUSG00000031530, ENSMUSG00000028680, ENSMUSG00000020601, ENSMUSG00000024042, ENSMUSG00000034765, ENSMUSG00000019960, ENSMUSG00000042608, ENSMUSG00000032501	38	866	13588	3.71618
GOTERM_MF_FAT	GO:0004672~protein kinase activity	6	13.3333	0.0105389	ENSMUSG00000016179, ENSMUSG00000028680, ENSMUSG00000020601, ENSMUSG00000024042, ENSMUSG00000042608, ENSMUSG00000032501	32	583	13288	4.27358
GOTERM_MF_FAT	GO:0032553~ribonucleotide binding	10	22.2222	0.0182922	ENSMUSG00000016179, ENSMUSG00000028680, ENSMUSG00000029641, ENSMUSG00000020601, ENSMUSG00000024042, ENSMUSG00000026773, ENSMUSG00000017144, ENSMUSG00000042608, ENSMUSG00000049892, ENSMUSG00000032501	32	1796	13288	2.31208
GOTERM_MF_FAT	GO:0032555~purine ribonucleotide binding	10	22.2222	0.0182922	ENSMUSG00000016179, ENSMUSG00000028680, ENSMUSG00000029641, ENSMUSG00000020601, ENSMUSG00000024042, ENSMUSG00000026773, ENSMUSG00000017144, ENSMUSG00000042608, ENSMUSG00000049892, ENSMUSG00000032501	32	1796	13288	2.31208
GOTERM_MF_FAT	GO:0000166~nucleotide binding	11	24.4444	0.0225103	ENSMUSG00000016179, ENSMUSG00000028680, ENSMUSG00000029641, ENSMUSG00000020601, ENSMUSG00000024042, ENSMUSG00000068856, ENSMUSG00000026773, ENSMUSG00000017144, ENSMUSG00000042608, ENSMUSG00000049892, ENSMUSG00000032501	32	2183	13288	2.09242
GOTERM_MF_FAT	GO:0017076~purine nucleotide binding	10	22.2222	0.0234097	ENSMUSG00000016179, ENSMUSG00000028680, ENSMUSG00000029641, ENSMUSG00000020601, ENSMUSG00000024042, ENSMUSG00000026773, ENSMUSG00000017144, ENSMUSG00000042608, ENSMUSG00000049892, ENSMUSG00000032501	32	1871	13288	2.2194
GOTERM_BP_FAT	GO:0006468~protein amino acid phosphorylation	6	13.3333	0.0285908	ENSMUSG00000016179, ENSMUSG00000028680, ENSMUSG00000020601, ENSMUSG00000024042, ENSMUSG00000042608, ENSMUSG00000032501	38	640	13588	3.3523
GOTERM_BP_FAT	GO:0007264~small GTPase mediated signal transduction	4	8.88889	0.0327129	ENSMUSG00000029641, ENSMUSG00000022508, ENSMUSG00000017144, ENSMUSG00000049892	38	258	13588	5.54386
SP_PIR_KEYWORDS	prenylation	3	6.66667	0.0417888	ENSMUSG00000016179, ENSMUSG00000017144, ENSMUSG00000049892	41	145	17854	9.00959
GOTERM_BP_FAT	GO:0016310~phosphorylation	6	13.3333	0.0436911	ENSMUSG00000016179, ENSMUSG00000028680, ENSMUSG00000020601, ENSMUSG00000024042, ENSMUSG00000042608, ENSMUSG00000032501	38	718	13588	2.98812
Annotation Cluster 4: MAPK regulation	Enrichment Score: 1.7176926147236755
Category	Term	Count	%	PValue	Genes	List Total	Pop Hits	Pop Total	Fold Enrichment
GOTERM_BP_FAT	GO:0051338~regulation of transferase activity	5	11.1111	0.00201964	ENSMUSG00000020601, ENSMUSG00000023232, ENSMUSG00000032501, ENSMUSG00000024427, ENSMUSG00000036390	38	199	13588	8.9844
GOTERM_BP_FAT	GO:0045859~regulation of protein kinase activity	4	8.88889	0.0139381	ENSMUSG00000020601, ENSMUSG00000032501, ENSMUSG00000024427, ENSMUSG00000036390	38	186	13588	7.68987
GOTERM_BP_FAT	GO:0043549~regulation of kinase activity	4	8.88889	0.0151692	ENSMUSG00000020601, ENSMUSG00000032501, ENSMUSG00000024427, ENSMUSG00000036390	38	192	13588	7.44956
GOTERM_BP_FAT	GO:0043405~regulation of MAP kinase activity	3	6.66667	0.0218647	ENSMUSG00000020601, ENSMUSG00000032501, ENSMUSG00000024427	38	84	13588	12.7707
GOTERM_BP_FAT	GO:0042325~regulation of phosphorylation	4	8.88889	0.0438586	ENSMUSG00000020601, ENSMUSG00000032501, ENSMUSG00000024427, ENSMUSG00000036390	38	290	13588	4.93212
GOTERM_BP_FAT	GO:0019220~regulation of phosphate metabolic process	4	8.88889	0.0480792	ENSMUSG00000020601, ENSMUSG00000032501, ENSMUSG00000024427, ENSMUSG00000036390	38	301	13588	4.75188
GOTERM_BP_FAT	GO:0051174~regulation of phosphorus metabolic process	4	8.88889	0.0480792	ENSMUSG00000020601, ENSMUSG00000032501, ENSMUSG00000024427, ENSMUSG00000036390	38	301	13588	4.75188
Enriched terms not clustered
GOTERM_BP_FAT	GO:0043086~negative regulation of catalytic activity	3	6.66667	0.0307755	ENSMUSG00000023034, ENSMUSG00000024427, ENSMUSG00000036390	38	101	13588	10.6212

## Sheet: Enriched clusters UP SLOW
Annotation Cluster 1: MAPK regulation	Enrichment Score: 2.0014477749979833
Category	Term	Count	%	PValue	Genes	List Total	Pop Hits	Pop Total	Fold Enrichment
GOTERM_MF_FAT	GO:0005173~stem cell factor receptor binding	3	0.890208	0.00180998	ENSMUSG00000045671, ENSMUSG00000027351, ENSMUSG00000037239	235	4	13288	42.4085
GOTERM_BP_FAT	GO:0006469~negative regulation of protein kinase activity	6	1.78042	0.00222523	ENSMUSG00000015312, ENSMUSG00000022136, ENSMUSG00000045671, ENSMUSG00000027351, ENSMUSG00000048878, ENSMUSG00000037239	247	51	13588	6.47202
GOTERM_BP_FAT	GO:0033673~negative regulation of kinase activity	6	1.78042	0.00222523	ENSMUSG00000015312, ENSMUSG00000022136, ENSMUSG00000045671, ENSMUSG00000027351, ENSMUSG00000048878, ENSMUSG00000037239	247	51	13588	6.47202
GOTERM_BP_FAT	GO:0051348~negative regulation of transferase activity	6	1.78042	0.00264009	ENSMUSG00000015312, ENSMUSG00000022136, ENSMUSG00000045671, ENSMUSG00000027351, ENSMUSG00000048878, ENSMUSG00000037239	247	53	13588	6.22779
GOTERM_BP_FAT	GO:0000188~inactivation of MAPK activity	3	0.890208	0.00850567	ENSMUSG00000045671, ENSMUSG00000027351, ENSMUSG00000037239	247	8	13588	20.6296
GOTERM_BP_FAT	GO:0043086~negative regulation of catalytic activity	7	2.07715	0.0100538	ENSMUSG00000015312, ENSMUSG00000022136, ENSMUSG00000047904, ENSMUSG00000045671, ENSMUSG00000027351, ENSMUSG00000048878, ENSMUSG00000037239	247	101	13588	3.81272
GOTERM_BP_FAT	GO:0044092~negative regulation of molecular function	8	2.37389	0.0101863	ENSMUSG00000039156, ENSMUSG00000015312, ENSMUSG00000022136, ENSMUSG00000047904, ENSMUSG00000045671, ENSMUSG00000027351, ENSMUSG00000048878, ENSMUSG00000037239	247	132	13588	3.33407
GOTERM_BP_FAT	GO:0007242~intracellular signaling cascade	27	8.01187	0.0149127	ENSMUSG00000037112, ENSMUSG00000066406, ENSMUSG00000031762, ENSMUSG00000034997, ENSMUSG00000036273, ENSMUSG00000050711, ENSMUSG00000070348, ENSMUSG00000053137, ENSMUSG00000038485, ENSMUSG00000025733, ENSMUSG00000037239, ENSMUSG00000015312, ENSMUSG00000039844, ENSMUSG00000041112, ENSMUSG00000047904, ENSMUSG00000045671, ENSMUSG00000031511, ENSMUSG00000035711, ENSMUSG00000039621, ENSMUSG00000027351,…	247	915	13588	1.62331
GOTERM_BP_FAT	GO:0045859~regulation of protein kinase activity	9	2.67062	0.0200542	ENSMUSG00000021253, ENSMUSG00000015312, ENSMUSG00000034997, ENSMUSG00000022136, ENSMUSG00000045671, ENSMUSG00000028613, ENSMUSG00000027351, ENSMUSG00000048878, ENSMUSG00000037239	247	186	13588	2.66188
GOTERM_BP_FAT	GO:0043549~regulation of kinase activity	9	2.67062	0.0237538	ENSMUSG00000021253, ENSMUSG00000015312, ENSMUSG00000034997, ENSMUSG00000022136, ENSMUSG00000045671, ENSMUSG00000028613, ENSMUSG00000027351, ENSMUSG00000048878, ENSMUSG00000037239	247	192	13588	2.57869
GOTERM_BP_FAT	GO:0051338~regulation of transferase activity	9	2.67062	0.0285751	ENSMUSG00000021253, ENSMUSG00000015312, ENSMUSG00000034997, ENSMUSG00000022136, ENSMUSG00000045671, ENSMUSG00000028613, ENSMUSG00000027351, ENSMUSG00000048878, ENSMUSG00000037239	247	199	13588	2.48799
GOTERM_BP_FAT	GO:0051174~regulation of phosphorus metabolic process	11	3.26409	0.0478409	ENSMUSG00000021253, ENSMUSG00000015312, ENSMUSG00000034997, ENSMUSG00000022136, ENSMUSG00000057329, ENSMUSG00000045671, ENSMUSG00000028613, ENSMUSG00000027351, ENSMUSG00000048878, ENSMUSG00000052296, ENSMUSG00000037239	247	301	13588	2.01041
GOTERM_BP_FAT	GO:0019220~regulation of phosphate metabolic process	11	3.26409	0.0478409	ENSMUSG00000021253, ENSMUSG00000015312, ENSMUSG00000034997, ENSMUSG00000022136, ENSMUSG00000057329, ENSMUSG00000045671, ENSMUSG00000028613, ENSMUSG00000027351, ENSMUSG00000048878, ENSMUSG00000052296, ENSMUSG00000037239	247	301	13588	2.01041
Annotation Cluster 2: glycoprotein synthesis	Enrichment Score: 1.9677636736835364
Category	Term	Count	%	PValue	Genes	List Total	Pop Hits	Pop Total	Fold Enrichment
SP_PIR_KEYWORDS	glycoprotein	85	25.2226	0.00150541	ENSMUSG00000048482, ENSMUSG00000019775, ENSMUSG00000031503, ENSMUSG00000019772, ENSMUSG00000021556, ENSMUSG00000025790, ENSMUSG00000045613, ENSMUSG00000028909, ENSMUSG00000020261, ENSMUSG00000067578, ENSMUSG00000028645, ENSMUSG00000006800, ENSMUSG00000047904, ENSMUSG00000030062, ENSMUSG00000030084, ENSMUSG00000015829, ENSMUSG00000041324, ENSMUSG00000032115, ENSMUSG00000032487, ENSMUSG00000022462,…	309	3600	17854	1.36425
SP_PIR_KEYWORDS	membrane	112	33.2344	0.0280596	ENSMUSG00000019775, ENSMUSG00000025790, ENSMUSG00000045613, ENSMUSG00000028909, ENSMUSG00000020261, ENSMUSG00000036339, ENSMUSG00000028645, ENSMUSG00000041112, ENSMUSG00000030062, ENSMUSG00000030084, ENSMUSG00000044017, ENSMUSG00000022462, ENSMUSG00000025314, ENSMUSG00000019146, ENSMUSG00000063434, ENSMUSG00000032437, ENSMUSG00000024647, ENSMUSG00000039621, ENSMUSG00000039959, ENSMUSG00000039167,…	309	5507	17854	1.17511
SP_PIR_KEYWORDS	cell membrane	41	12.1662	0.0295782	ENSMUSG00000025876, ENSMUSG00000052632, ENSMUSG00000034997, ENSMUSG00000007617, ENSMUSG00000022829, ENSMUSG00000050534, ENSMUSG00000038485, ENSMUSG00000032528, ENSMUSG00000045613, ENSMUSG00000028909, ENSMUSG00000020261, ENSMUSG00000061132, ENSMUSG00000023951, ENSMUSG00000028645, ENSMUSG00000041112, ENSMUSG00000040055, ENSMUSG00000043557, ENSMUSG00000047904, ENSMUSG00000022462, ENSMUSG00000044017,…	309	1713	17854	1.38294
Annotation Cluster 3: phosphorylation	Enrichment Score: 1.8978365821532022
Category	Term	Count	%	PValue	Genes	List Total	Pop Hits	Pop Total	Fold Enrichment
GOTERM_BP_FAT	GO:0006793~phosphorus metabolic process	27	8.01187	0.00769887	ENSMUSG00000037112, ENSMUSG00000036273, ENSMUSG00000070348, ENSMUSG00000021745, ENSMUSG00000020785, ENSMUSG00000053137, ENSMUSG00000030272, ENSMUSG00000028909, ENSMUSG00000015312, ENSMUSG00000014554, ENSMUSG00000049225, ENSMUSG00000034613, ENSMUSG00000042978, ENSMUSG00000025314, ENSMUSG00000042688, ENSMUSG00000039458, ENSMUSG00000027646, ENSMUSG00000021253, ENSMUSG00000023809, ENSMUSG00000051590,…	247	866	13588	1.71516
GOTERM_BP_FAT	GO:0006796~phosphate metabolic process	27	8.01187	0.00769887	ENSMUSG00000037112, ENSMUSG00000036273, ENSMUSG00000070348, ENSMUSG00000021745, ENSMUSG00000020785, ENSMUSG00000053137, ENSMUSG00000030272, ENSMUSG00000028909, ENSMUSG00000015312, ENSMUSG00000014554, ENSMUSG00000049225, ENSMUSG00000034613, ENSMUSG00000042978, ENSMUSG00000025314, ENSMUSG00000042688, ENSMUSG00000039458, ENSMUSG00000027646, ENSMUSG00000021253, ENSMUSG00000023809, ENSMUSG00000051590,…	247	866	13588	1.71516
SP_PIR_KEYWORDS	transferase	37	10.9792	0.00889538	ENSMUSG00000037112, ENSMUSG00000036273, ENSMUSG00000020785, ENSMUSG00000049327, ENSMUSG00000053137, ENSMUSG00000004383, ENSMUSG00000005378, ENSMUSG00000053907, ENSMUSG00000025425, ENSMUSG00000022160, ENSMUSG00000079494, ENSMUSG00000030272, ENSMUSG00000030711, ENSMUSG00000026134, ENSMUSG00000031608, ENSMUSG00000030062, ENSMUSG00000014554, ENSMUSG00000035704, ENSMUSG00000034265, ENSMUSG00000042978,…	309	1385	17854	1.54358
GOTERM_BP_FAT	GO:0016311~dephosphorylation	8	2.37389	0.0142661	ENSMUSG00000034613, ENSMUSG00000025314, ENSMUSG00000021745, ENSMUSG00000057329, ENSMUSG00000039458, ENSMUSG00000049225, ENSMUSG00000023805, ENSMUSG00000028909	247	141	13588	3.12126
GOTERM_BP_FAT	GO:0006468~protein amino acid phosphorylation	19	5.63798	0.0431015	ENSMUSG00000042978, ENSMUSG00000037112, ENSMUSG00000036273, ENSMUSG00000042688, ENSMUSG00000070348, ENSMUSG00000020785, ENSMUSG00000053137, ENSMUSG00000030272, ENSMUSG00000027646, ENSMUSG00000021253, ENSMUSG00000051590, ENSMUSG00000023809, ENSMUSG00000015312, ENSMUSG00000031833, ENSMUSG00000030602, ENSMUSG00000014361, ENSMUSG00000057329, ENSMUSG00000024558, ENSMUSG00000014554	247	640	13588	1.63317
Annotation Cluster 4: GTP signalling	Enrichment Score: 1.88009358101258
Category	Term	Count	%	PValue	Genes	List Total	Pop Hits	Pop Total	Fold Enrichment
GOTERM_MF_FAT	GO:0030695~GTPase regulator activity	14	4.1543	0.0116659	ENSMUSG00000052632, ENSMUSG00000031511, ENSMUSG00000066406, ENSMUSG00000024883, ENSMUSG00000036273, ENSMUSG00000019775, ENSMUSG00000039621, ENSMUSG00000036501, ENSMUSG00000026482, ENSMUSG00000022799, ENSMUSG00000039844, ENSMUSG00000021676, ENSMUSG00000040797, ENSMUSG00000042216	235	361	13288	2.19287
GOTERM_MF_FAT	GO:0060589~nucleoside-triphosphatase regulator activity	14	4.1543	0.0131597	ENSMUSG00000052632, ENSMUSG00000031511, ENSMUSG00000066406, ENSMUSG00000024883, ENSMUSG00000036273, ENSMUSG00000019775, ENSMUSG00000039621, ENSMUSG00000036501, ENSMUSG00000026482, ENSMUSG00000022799, ENSMUSG00000039844, ENSMUSG00000021676, ENSMUSG00000040797, ENSMUSG00000042216	235	367	13288	2.15702
GOTERM_BP_FAT	GO:0007242~intracellular signaling cascade	27	8.01187	0.0149127	ENSMUSG00000037112, ENSMUSG00000066406, ENSMUSG00000031762, ENSMUSG00000034997, ENSMUSG00000036273, ENSMUSG00000050711, ENSMUSG00000070348, ENSMUSG00000053137, ENSMUSG00000038485, ENSMUSG00000025733, ENSMUSG00000037239, ENSMUSG00000015312, ENSMUSG00000039844, ENSMUSG00000041112, ENSMUSG00000047904, ENSMUSG00000045671, ENSMUSG00000031511, ENSMUSG00000035711, ENSMUSG00000039621, ENSMUSG00000027351,…	247	915	13588	1.62331
Annotation Cluster 5: Response to hormones/circacian rhythm	Enrichment Score: 1.8432726587112331
Category	Term	Count	%	PValue	Genes	List Total	Pop Hits	Pop Total	Fold Enrichment
GOTERM_BP_FAT	GO:0048511~rhythmic process	9	2.67062	0.000398574	ENSMUSG00000056749, ENSMUSG00000023951, ENSMUSG00000029570, ENSMUSG00000026077, ENSMUSG00000057329, ENSMUSG00000055116, ENSMUSG00000053907, ENSMUSG00000037428, ENSMUSG00000022012	247	98	13588	5.05214
GOTERM_BP_FAT	GO:0009725~response to hormone stimulus	11	3.26409	0.000847298	ENSMUSG00000021253, ENSMUSG00000025006, ENSMUSG00000023845, ENSMUSG00000037112, ENSMUSG00000057329, ENSMUSG00000035237, ENSMUSG00000053907, ENSMUSG00000037428, ENSMUSG00000038485, ENSMUSG00000027646, ENSMUSG00000032323	247	165	13588	3.66748
GOTERM_BP_FAT	GO:0009719~response to endogenous stimulus	11	3.26409	0.00192733	ENSMUSG00000021253, ENSMUSG00000025006, ENSMUSG00000023845, ENSMUSG00000037112, ENSMUSG00000057329, ENSMUSG00000035237, ENSMUSG00000053907, ENSMUSG00000037428, ENSMUSG00000038485, ENSMUSG00000027646, ENSMUSG00000032323	247	184	13588	3.28877
GOTERM_BP_FAT	GO:0007292~female gamete generation	5	1.48368	0.0184628	ENSMUSG00000007817, ENSMUSG00000023809, ENSMUSG00000057329, ENSMUSG00000025931, ENSMUSG00000027646	247	56	13588	4.9118
GOTERM_BP_FAT	GO:0001541~ovarian follicle development	4	1.18694	0.0214424	ENSMUSG00000023951, ENSMUSG00000029570, ENSMUSG00000057329, ENSMUSG00000037428	247	33	13588	6.66814
GOTERM_BP_FAT	GO:0010033~response to organic substance	17	5.04451	0.0219457	ENSMUSG00000037112, ENSMUSG00000032575, ENSMUSG00000023845, ENSMUSG00000031770, ENSMUSG00000070348, ENSMUSG00000022136, ENSMUSG00000053907, ENSMUSG00000038485, ENSMUSG00000037428, ENSMUSG00000027646, ENSMUSG00000021253, ENSMUSG00000025006, ENSMUSG00000037364, ENSMUSG00000057329, ENSMUSG00000043241, ENSMUSG00000035237, ENSMUSG00000032323	247	505	13588	1.85189
GOTERM_BP_FAT	GO:0048545~response to steroid hormone stimulus	5	1.48368	0.0231872	ENSMUSG00000021253, ENSMUSG00000057329, ENSMUSG00000035237, ENSMUSG00000027646, ENSMUSG00000032323	247	60	13588	4.58435
GOTERM_BP_FAT	GO:0010035~response to inorganic substance	6	1.78042	0.0257245	ENSMUSG00000031762, ENSMUSG00000070348, ENSMUSG00000057329, ENSMUSG00000035237, ENSMUSG00000033685, ENSMUSG00000032323	247	92	13588	3.58775
GOTERM_BP_FAT	GO:0048732~gland development	9	2.67062	0.0271214	ENSMUSG00000021253, ENSMUSG00000025810, ENSMUSG00000023951, ENSMUSG00000070348, ENSMUSG00000020484, ENSMUSG00000057329, ENSMUSG00000030084, ENSMUSG00000049796, ENSMUSG00000027646	247	197	13588	2.51325
GOTERM_BP_FAT	GO:0016337~cell-cell adhesion	10	2.96736	0.0281712	ENSMUSG00000032076, ENSMUSG00000053166, ENSMUSG00000032087, ENSMUSG00000000305, ENSMUSG00000039844, ENSMUSG00000057329, ENSMUSG00000032012, ENSMUSG00000027646, ENSMUSG00000033487, ENSMUSG00000028909	247	236	13588	2.33102
GOTERM_BP_FAT	GO:0048477~oogenesis	4	1.18694	0.0331996	ENSMUSG00000023809, ENSMUSG00000057329, ENSMUSG00000025931, ENSMUSG00000027646	247	39	13588	5.64227
GOTERM_BP_FAT	GO:0048609~reproductive process in a multicellular organism	14	4.1543	0.0350117	ENSMUSG00000007817, ENSMUSG00000070348, ENSMUSG00000037428, ENSMUSG00000030771, ENSMUSG00000027646, ENSMUSG00000032076, ENSMUSG00000066687, ENSMUSG00000020513, ENSMUSG00000023951, ENSMUSG00000023809, ENSMUSG00000029570, ENSMUSG00000057329, ENSMUSG00000025931, ENSMUSG00000033487	247	409	13588	1.88306
GOTERM_BP_FAT	GO:0032504~multicellular organism reproduction	14	4.1543	0.0350117	ENSMUSG00000007817, ENSMUSG00000070348, ENSMUSG00000037428, ENSMUSG00000030771, ENSMUSG00000027646, ENSMUSG00000032076, ENSMUSG00000066687, ENSMUSG00000020513, ENSMUSG00000023951, ENSMUSG00000023809, ENSMUSG00000029570, ENSMUSG00000057329, ENSMUSG00000025931, ENSMUSG00000033487	247	409	13588	1.88306
GOTERM_BP_FAT	GO:0006468~protein amino acid phosphorylation	19	5.63798	0.0431015	ENSMUSG00000042978, ENSMUSG00000037112, ENSMUSG00000036273, ENSMUSG00000042688, ENSMUSG00000070348, ENSMUSG00000020785, ENSMUSG00000053137, ENSMUSG00000030272, ENSMUSG00000027646, ENSMUSG00000021253, ENSMUSG00000051590, ENSMUSG00000023809, ENSMUSG00000015312, ENSMUSG00000031833, ENSMUSG00000030602, ENSMUSG00000014361, ENSMUSG00000057329, ENSMUSG00000024558, ENSMUSG00000014554	247	640	13588	1.63317
GOTERM_BP_FAT	GO:0007155~cell adhesion	17	5.04451	0.0496276	ENSMUSG00000028402, ENSMUSG00000004894, ENSMUSG00000070305, ENSMUSG00000027646, ENSMUSG00000028909, ENSMUSG00000032076, ENSMUSG00000025006, ENSMUSG00000053166, ENSMUSG00000025810, ENSMUSG00000032087, ENSMUSG00000000305, ENSMUSG00000039844, ENSMUSG00000057329, ENSMUSG00000031778, ENSMUSG00000032012, ENSMUSG00000015829, ENSMUSG00000033487	247	561	13588	1.66703
Annotation Cluster 6: Unfolded protein response	Enrichment Score: 1.7092897471494641
Category	Term	Count	%	PValue	Genes	List Total	Pop Hits	Pop Total	Fold Enrichment
GOTERM_BP_FAT	GO:0006986~response to unfolded protein	5	1.48368	0.0163461	ENSMUSG00000032575, ENSMUSG00000031770, ENSMUSG00000070348, ENSMUSG00000022136, ENSMUSG00000043241	247	54	13588	5.09372
GOTERM_BP_FAT	GO:0051789~response to protein stimulus	6	1.78042	0.0207667	ENSMUSG00000032575, ENSMUSG00000031770, ENSMUSG00000070348, ENSMUSG00000022136, ENSMUSG00000043241, ENSMUSG00000057329	247	87	13588	3.79394
GOTERM_BP_FAT	GO:0010033~response to organic substance	17	5.04451	0.0219457	ENSMUSG00000037112, ENSMUSG00000032575, ENSMUSG00000023845, ENSMUSG00000031770, ENSMUSG00000070348, ENSMUSG00000022136, ENSMUSG00000053907, ENSMUSG00000038485, ENSMUSG00000037428, ENSMUSG00000027646, ENSMUSG00000021253, ENSMUSG00000025006, ENSMUSG00000037364, ENSMUSG00000057329, ENSMUSG00000043241, ENSMUSG00000035237, ENSMUSG00000032323	247	505	13588	1.85189
Annotation Cluster 7: Splicing	Enrichment Score: 1.669449816270739
Category	Term	Count	%	PValue	Genes	List Total	Pop Hits	Pop Total	Fold Enrichment
GOTERM_BP_FAT	GO:0016071~mRNA metabolic process	14	4.1543	0.00345908	ENSMUSG00000034120, ENSMUSG00000029817, ENSMUSG00000023951, ENSMUSG00000042109, ENSMUSG00000028820, ENSMUSG00000029701, ENSMUSG00000032621, ENSMUSG00000060373, ENSMUSG00000042079, ENSMUSG00000022160, ENSMUSG00000071757, ENSMUSG00000021431, ENSMUSG00000007850, ENSMUSG00000004460	247	302	13588	2.55023
SP_PIR_KEYWORDS	mrna splicing	9	2.67062	0.018287	ENSMUSG00000034120, ENSMUSG00000029817, ENSMUSG00000028820, ENSMUSG00000029701, ENSMUSG00000032621, ENSMUSG00000060373, ENSMUSG00000042079, ENSMUSG00000021431, ENSMUSG00000007850	309	191	17854	2.72261
SP_PIR_KEYWORDS	mrna processing	10	2.96736	0.023838	ENSMUSG00000034120, ENSMUSG00000029817, ENSMUSG00000042109, ENSMUSG00000028820, ENSMUSG00000029701, ENSMUSG00000032621, ENSMUSG00000060373, ENSMUSG00000042079, ENSMUSG00000021431, ENSMUSG00000007850	309	240	17854	2.4075
GOTERM_BP_FAT	GO:0008380~RNA splicing	9	2.67062	0.0299338	ENSMUSG00000034120, ENSMUSG00000029817, ENSMUSG00000028820, ENSMUSG00000029701, ENSMUSG00000032621, ENSMUSG00000060373, ENSMUSG00000042079, ENSMUSG00000021431, ENSMUSG00000007850	247	201	13588	2.46323
SP_PIR_KEYWORDS	Spliceosome	6	1.78042	0.043273	ENSMUSG00000029701, ENSMUSG00000032621, ENSMUSG00000060373, ENSMUSG00000042079, ENSMUSG00000021431, ENSMUSG00000007850	309	111	17854	3.12324
GOTERM_BP_FAT	GO:0006397~mRNA processing	10	2.96736	0.0492661	ENSMUSG00000034120, ENSMUSG00000029817, ENSMUSG00000042109, ENSMUSG00000028820, ENSMUSG00000029701, ENSMUSG00000032621, ENSMUSG00000060373, ENSMUSG00000042079, ENSMUSG00000021431, ENSMUSG00000007850	247	262	13588	2.0997
Annotation Cluster 8: Neurogenesis	Enrichment Score: 1.6653035193930361
Category	Term	Count	%	PValue	Genes	List Total	Pop Hits	Pop Total	Fold Enrichment
SP_PIR_KEYWORDS	neurogenesis	8	2.37389	0.0125607	ENSMUSG00000025810, ENSMUSG00000030584, ENSMUSG00000043557, ENSMUSG00000034336, ENSMUSG00000030272, ENSMUSG00000025020, ENSMUSG00000032128, ENSMUSG00000051243	309	144	17854	3.21
GOTERM_BP_FAT	GO:0006928~cell motion	14	4.1543	0.0164805	ENSMUSG00000025810, ENSMUSG00000023951, ENSMUSG00000000305, ENSMUSG00000048482, ENSMUSG00000050711, ENSMUSG00000041112, ENSMUSG00000027674, ENSMUSG00000043557, ENSMUSG00000055805, ENSMUSG00000031778, ENSMUSG00000028613, ENSMUSG00000032128, ENSMUSG00000027646, ENSMUSG00000025020	247	367	13588	2.09856
KEGG_PATHWAY	mmu04360:Axon guidance	7	2.07715	0.0251019	ENSMUSG00000025876, ENSMUSG00000025810, ENSMUSG00000059921, ENSMUSG00000030602, ENSMUSG00000030084, ENSMUSG00000025020, ENSMUSG00000032128	100	131	5738	3.06611
SP_PIR_KEYWORDS	differentiation	15	4.45104	0.0292639	ENSMUSG00000039959, ENSMUSG00000030272, ENSMUSG00000030771, ENSMUSG00000028909, ENSMUSG00000032076, ENSMUSG00000020513, ENSMUSG00000025810, ENSMUSG00000023951, ENSMUSG00000015312, ENSMUSG00000043557, ENSMUSG00000034336, ENSMUSG00000025931, ENSMUSG00000025020, ENSMUSG00000032128, ENSMUSG00000001627	309	460	17854	1.88413
GOTERM_BP_FAT	GO:0016477~cell migration	10	2.96736	0.0310071	ENSMUSG00000025810, ENSMUSG00000023951, ENSMUSG00000050711, ENSMUSG00000043557, ENSMUSG00000027674, ENSMUSG00000055805, ENSMUSG00000031778, ENSMUSG00000028613, ENSMUSG00000027646, ENSMUSG00000032128	247	240	13588	2.29217
Annotation Cluster 9: Resonse to Hypoxia	Enrichment Score: 1.544293016289539
Category	Term	Count	%	PValue	Genes	List Total	Pop Hits	Pop Total	Fold Enrichment
GOTERM_BP_FAT	GO:0048732~gland development	9	2.67062	0.0271214	ENSMUSG00000021253, ENSMUSG00000025810, ENSMUSG00000023951, ENSMUSG00000070348, ENSMUSG00000020484, ENSMUSG00000057329, ENSMUSG00000030084, ENSMUSG00000049796, ENSMUSG00000027646	247	197	13588	2.51325
GOTERM_BP_FAT	GO:0001666~response to hypoxia	5	1.48368	0.0285836	ENSMUSG00000021253, ENSMUSG00000023951, ENSMUSG00000057329, ENSMUSG00000004328, ENSMUSG00000032115	247	64	13588	4.29782
GOTERM_BP_FAT	GO:0070482~response to oxygen levels	5	1.48368	0.0300395	ENSMUSG00000021253, ENSMUSG00000023951, ENSMUSG00000057329, ENSMUSG00000004328, ENSMUSG00000032115	247	65	13588	4.2317
Enriched terms not clustered
SP_PIR_KEYWORDS	phosphoprotein	155	45.9941	7.47679e-08	ENSMUSG00000029817, ENSMUSG00000029177, ENSMUSG00000021071, ENSMUSG00000019775, ENSMUSG00000050711, ENSMUSG00000020785, ENSMUSG00000024966, ENSMUSG00000053137, ENSMUSG00000053907, ENSMUSG00000028243, ENSMUSG00000045613, ENSMUSG00000025404, ENSMUSG00000028909, ENSMUSG00000036339, ENSMUSG00000041773, ENSMUSG00000033377, ENSMUSG00000028645, ENSMUSG00000041112, ENSMUSG00000028901, ENSMUSG00000020571,…	309	6311	17854	1.41909
SP_PIR_KEYWORDS	signal	78	23.1454	0.000104624	ENSMUSG00000051335, ENSMUSG00000048482, ENSMUSG00000050711, ENSMUSG00000031503, ENSMUSG00000019772, ENSMUSG00000028909, ENSMUSG00000067578, ENSMUSG00000006800, ENSMUSG00000020571, ENSMUSG00000030062, ENSMUSG00000030413, ENSMUSG00000030084, ENSMUSG00000015829, ENSMUSG00000041324, ENSMUSG00000032115, ENSMUSG00000032487, ENSMUSG00000044017, ENSMUSG00000025582, ENSMUSG00000032575, ENSMUSG00000025314,…	309	2970	17854	1.51745
SP_PIR_KEYWORDS	endoplasmic reticulum	22	6.52819	0.00721321	ENSMUSG00000031770, ENSMUSG00000005514, ENSMUSG00000022136, ENSMUSG00000032437, ENSMUSG00000003814, ENSMUSG00000023272, ENSMUSG00000028243, ENSMUSG00000004460, ENSMUSG00000026864, ENSMUSG00000039156, ENSMUSG00000027944, ENSMUSG00000006800, ENSMUSG00000020571, ENSMUSG00000057329, ENSMUSG00000019916, ENSMUSG00000030062, ENSMUSG00000020048, ENSMUSG00000035704, ENSMUSG00000027248, ENSMUSG00000022769,…	309	678	17854	1.87487
SP_PIR_KEYWORDS	cleavage on pair of basic residues	10	2.96736	0.0227375	ENSMUSG00000021253, ENSMUSG00000000305, ENSMUSG00000050711, ENSMUSG00000048482, ENSMUSG00000024256, ENSMUSG00000019772, ENSMUSG00000049796, ENSMUSG00000041324, ENSMUSG00000021587, ENSMUSG00000049313	309	238	17854	2.42773
GOTERM_MF_FAT	GO:0004707~MAP kinase activity	3	0.890208	0.0244447	ENSMUSG00000042688, ENSMUSG00000053137, ENSMUSG00000024558	235	14	13288	12.1167
SP_PIR_KEYWORDS	steroid metabolism	4	1.18694	0.0294141	ENSMUSG00000035237, ENSMUSG00000030711, ENSMUSG00000049313, ENSMUSG00000032323	309	39	17854	5.92615
KEGG_PATHWAY	mmu05211:Renal cell carcinoma	5	1.48368	0.0321308	ENSMUSG00000021253, ENSMUSG00000023951, ENSMUSG00000028645, ENSMUSG00000039844, ENSMUSG00000030602	100	70	5738	4.09857
SP_PIR_KEYWORDS	Apoptosis	12	3.56083	0.0325132	ENSMUSG00000032076, ENSMUSG00000023915, ENSMUSG00000025876, ENSMUSG00000017670, ENSMUSG00000021277, ENSMUSG00000015312, ENSMUSG00000059921, ENSMUSG00000041112, ENSMUSG00000057329, ENSMUSG00000022185, ENSMUSG00000030413, ENSMUSG00000039959	309	337	17854	2.05745
GOTERM_BP_FAT	GO:0030512~negative regulation of transforming growth factor beta receptor signaling pathway	3	0.890208	0.0331492	ENSMUSG00000021253, ENSMUSG00000026864, ENSMUSG00000006205	247	16	13588	10.3148
KEGG_PATHWAY	mmu04520:Adherens junction	5	1.48368	0.0416117	ENSMUSG00000025006, ENSMUSG00000025314, ENSMUSG00000032012, ENSMUSG00000025372, ENSMUSG00000027646	100	76	5738	3.775
SP_PIR_KEYWORDS	stress response	4	1.18694	0.0423805	ENSMUSG00000020048, ENSMUSG00000029657, ENSMUSG00000032115, ENSMUSG00000026864	309	45	17854	5.13599
GOTERM_BP_FAT	GO:0045786~negative regulation of cell cycle	4	1.18694	0.0425521	ENSMUSG00000024256, ENSMUSG00000057329, ENSMUSG00000031622, ENSMUSG00000048878	247	43	13588	5.11741
GOTERM_BP_FAT	GO:0043271~negative regulation of ion transport	3	0.890208	0.045598	ENSMUSG00000039156, ENSMUSG00000034997, ENSMUSG00000057329	247	19	13588	8.68613

## Sheet: Enriched clusters DOWN FAST
Annotation Cluster 1: Protein catabolic process	Enrichment Score: 2.818213236547807
Category	Term	Count	%	PValue	Genes	List Total	Pop Hits	Pop Total	Fold Enrichment
GOTERM_BP_FAT	GO:0044265~cellular macromolecule catabolic process	20	7.63359	0.00022241	ENSMUSG00000021619, ENSMUSG00000040410, ENSMUSG00000022358, ENSMUSG00000042807, ENSMUSG00000038664, ENSMUSG00000020311, ENSMUSG00000032267, ENSMUSG00000024083, ENSMUSG00000027630, ENSMUSG00000037536, ENSMUSG00000031628, ENSMUSG00000019088, ENSMUSG00000040605, ENSMUSG00000031382, ENSMUSG00000022685, ENSMUSG00000020265, ENSMUSG00000020642, ENSMUSG00000033004, ENSMUSG00000032010, ENSMUSG00000030967	171	609	13588	2.60959
GOTERM_BP_FAT	GO:0009057~macromolecule catabolic process	20	7.63359	0.000539847	ENSMUSG00000021619, ENSMUSG00000040410, ENSMUSG00000022358, ENSMUSG00000042807, ENSMUSG00000038664, ENSMUSG00000020311, ENSMUSG00000032267, ENSMUSG00000024083, ENSMUSG00000027630, ENSMUSG00000037536, ENSMUSG00000031628, ENSMUSG00000019088, ENSMUSG00000040605, ENSMUSG00000031382, ENSMUSG00000022685, ENSMUSG00000020265, ENSMUSG00000020642, ENSMUSG00000033004, ENSMUSG00000032010, ENSMUSG00000030967	171	654	13588	2.43003
GOTERM_BP_FAT	GO:0051603~proteolysis involved in cellular protein catabolic process	17	6.48855	0.00108786	ENSMUSG00000021619, ENSMUSG00000040410, ENSMUSG00000022358, ENSMUSG00000042807, ENSMUSG00000038664, ENSMUSG00000020311, ENSMUSG00000032267, ENSMUSG00000024083, ENSMUSG00000027630, ENSMUSG00000037536, ENSMUSG00000040605, ENSMUSG00000031382, ENSMUSG00000020265, ENSMUSG00000020642, ENSMUSG00000033004, ENSMUSG00000032010, ENSMUSG00000030967	171	534	13588	2.52969
GOTERM_BP_FAT	GO:0044257~cellular protein catabolic process	17	6.48855	0.00115335	ENSMUSG00000021619, ENSMUSG00000040410, ENSMUSG00000022358, ENSMUSG00000042807, ENSMUSG00000038664, ENSMUSG00000020311, ENSMUSG00000032267, ENSMUSG00000024083, ENSMUSG00000027630, ENSMUSG00000037536, ENSMUSG00000040605, ENSMUSG00000031382, ENSMUSG00000020265, ENSMUSG00000020642, ENSMUSG00000033004, ENSMUSG00000032010, ENSMUSG00000030967	171	537	13588	2.51556
GOTERM_BP_FAT	GO:0030163~protein catabolic process	17	6.48855	0.00165068	ENSMUSG00000021619, ENSMUSG00000040410, ENSMUSG00000022358, ENSMUSG00000042807, ENSMUSG00000038664, ENSMUSG00000020311, ENSMUSG00000032267, ENSMUSG00000024083, ENSMUSG00000027630, ENSMUSG00000037536, ENSMUSG00000040605, ENSMUSG00000031382, ENSMUSG00000020265, ENSMUSG00000020642, ENSMUSG00000033004, ENSMUSG00000032010, ENSMUSG00000030967	171	556	13588	2.42959
GOTERM_BP_FAT	GO:0019941~modification-dependent protein catabolic process	16	6.10687	0.00179526	ENSMUSG00000021619, ENSMUSG00000040410, ENSMUSG00000022358, ENSMUSG00000042807, ENSMUSG00000038664, ENSMUSG00000020311, ENSMUSG00000032267, ENSMUSG00000024083, ENSMUSG00000027630, ENSMUSG00000037536, ENSMUSG00000031382, ENSMUSG00000020265, ENSMUSG00000020642, ENSMUSG00000033004, ENSMUSG00000032010, ENSMUSG00000030967	171	508	13588	2.50274
GOTERM_BP_FAT	GO:0043632~modification-dependent macromolecule catabolic process	16	6.10687	0.00179526	ENSMUSG00000021619, ENSMUSG00000040410, ENSMUSG00000022358, ENSMUSG00000042807, ENSMUSG00000038664, ENSMUSG00000020311, ENSMUSG00000032267, ENSMUSG00000024083, ENSMUSG00000027630, ENSMUSG00000037536, ENSMUSG00000031382, ENSMUSG00000020265, ENSMUSG00000020642, ENSMUSG00000033004, ENSMUSG00000032010, ENSMUSG00000030967	171	508	13588	2.50274
SP_PIR_KEYWORDS	ubl conjugation pathway	15	5.72519	0.00547724	ENSMUSG00000021619, ENSMUSG00000040410, ENSMUSG00000022358, ENSMUSG00000042807, ENSMUSG00000038664, ENSMUSG00000032267, ENSMUSG00000024083, ENSMUSG00000027630, ENSMUSG00000037536, ENSMUSG00000031382, ENSMUSG00000020265, ENSMUSG00000020642, ENSMUSG00000033004, ENSMUSG00000032010, ENSMUSG00000030967	238	484	17854	2.3249
GOTERM_BP_FAT	GO:0006508~proteolysis	23	8.77863	0.00985468	ENSMUSG00000021619, ENSMUSG00000040410, ENSMUSG00000022358, ENSMUSG00000042807, ENSMUSG00000038664, ENSMUSG00000020311, ENSMUSG00000021710, ENSMUSG00000032267, ENSMUSG00000024083, ENSMUSG00000027630, ENSMUSG00000037536, ENSMUSG00000031628, ENSMUSG00000040605, ENSMUSG00000031382, ENSMUSG00000020265, ENSMUSG00000020642, ENSMUSG00000025964, ENSMUSG00000033004, ENSMUSG00000032010, ENSMUSG00000030967,…	171	1034	13588	1.76753
Annotation Cluster 2: Ras GTPase binding	Enrichment Score: 2.4179054636235198
Category	Term	Count	%	PValue	Genes	List Total	Pop Hits	Pop Total	Fold Enrichment
GOTERM_MF_FAT	GO:0051020~GTPase binding	6	2.29008	0.00070206	ENSMUSG00000040594, ENSMUSG00000028556, ENSMUSG00000021357, ENSMUSG00000039716, ENSMUSG00000034574, ENSMUSG00000030616	153	62	13288	8.40481
GOTERM_MF_FAT	GO:0017016~Ras GTPase binding	5	1.9084	0.00406206	ENSMUSG00000040594, ENSMUSG00000028556, ENSMUSG00000021357, ENSMUSG00000034574, ENSMUSG00000030616	153	57	13288	7.61839
GOTERM_MF_FAT	GO:0031267~small GTPase binding	5	1.9084	0.00459868	ENSMUSG00000040594, ENSMUSG00000028556, ENSMUSG00000021357, ENSMUSG00000034574, ENSMUSG00000030616	153	59	13288	7.36014
GOTERM_MF_FAT	GO:0019899~enzyme binding	8	3.05344	0.0162414	ENSMUSG00000040594, ENSMUSG00000028556, ENSMUSG00000021357, ENSMUSG00000027799, ENSMUSG00000020151, ENSMUSG00000039716, ENSMUSG00000034574, ENSMUSG00000030616	153	229	13288	3.03405
Annotation Cluster 3: cell adhesion	Enrichment Score: 1.9789763168822945
Category	Term	Count	%	PValue	Genes	List Total	Pop Hits	Pop Total	Fold Enrichment
SP_PIR_KEYWORDS	cell membrane	39	14.8855	0.0011212	ENSMUSG00000047037, ENSMUSG00000022762, ENSMUSG00000046159, ENSMUSG00000039904, ENSMUSG00000020151, ENSMUSG00000021624, ENSMUSG00000024083, ENSMUSG00000049612, ENSMUSG00000036510, ENSMUSG00000055723, ENSMUSG00000056492, ENSMUSG00000036353, ENSMUSG00000022311, ENSMUSG00000020436, ENSMUSG00000013622, ENSMUSG00000032816, ENSMUSG00000029088, ENSMUSG00000032482, ENSMUSG00000029211, ENSMUSG00000063063,…	238	1713	17854	1.70791
SP_PIR_KEYWORDS	cell adhesion	14	5.34351	0.00176897	ENSMUSG00000022762, ENSMUSG00000027009, ENSMUSG00000019846, ENSMUSG00000049612, ENSMUSG00000036510, ENSMUSG00000022656, ENSMUSG00000063063, ENSMUSG00000025370, ENSMUSG00000063887, ENSMUSG00000025321, ENSMUSG00000016494, ENSMUSG00000036825, ENSMUSG00000025964, ENSMUSG00000050505	238	380	17854	2.76378
GOTERM_BP_FAT	GO:0007155~cell adhesion	15	5.72519	0.0108461	ENSMUSG00000022762, ENSMUSG00000040420, ENSMUSG00000027009, ENSMUSG00000019846, ENSMUSG00000036510, ENSMUSG00000049612, ENSMUSG00000022656, ENSMUSG00000063063, ENSMUSG00000025370, ENSMUSG00000063887, ENSMUSG00000025321, ENSMUSG00000025964, ENSMUSG00000036825, ENSMUSG00000016494, ENSMUSG00000050505	171	561	13588	2.12465
GOTERM_BP_FAT	GO:0022610~biological adhesion	15	5.72519	0.0110043	ENSMUSG00000022762, ENSMUSG00000040420, ENSMUSG00000027009, ENSMUSG00000019846, ENSMUSG00000036510, ENSMUSG00000049612, ENSMUSG00000022656, ENSMUSG00000063063, ENSMUSG00000025370, ENSMUSG00000063887, ENSMUSG00000025321, ENSMUSG00000025964, ENSMUSG00000036825, ENSMUSG00000016494, ENSMUSG00000050505	171	562	13588	2.12087
SP_PIR_KEYWORDS	postsynaptic cell membrane	6	2.29008	0.0156885	ENSMUSG00000020436, ENSMUSG00000027799, ENSMUSG00000046159, ENSMUSG00000029211, ENSMUSG00000063887, ENSMUSG00000024083	238	110	17854	4.09183
GOTERM_BP_FAT	GO:0016337~cell-cell adhesion	8	3.05344	0.0288718	ENSMUSG00000040420, ENSMUSG00000063063, ENSMUSG00000027009, ENSMUSG00000025370, ENSMUSG00000063887, ENSMUSG00000050505, ENSMUSG00000036510, ENSMUSG00000022656	171	236	13588	2.69363
KEGG_PATHWAY	mmu04514:Cell adhesion molecules (CAMs)	6	2.29008	0.037063	ENSMUSG00000022762, ENSMUSG00000027009, ENSMUSG00000025321, ENSMUSG00000063887, ENSMUSG00000016494, ENSMUSG00000022656	70	154	5738	3.19369
SP_PIR_KEYWORDS	cell junction	11	4.19847	0.0370644	ENSMUSG00000020436, ENSMUSG00000029030, ENSMUSG00000021709, ENSMUSG00000027799, ENSMUSG00000046159, ENSMUSG00000063063, ENSMUSG00000029211, ENSMUSG00000063887, ENSMUSG00000036825, ENSMUSG00000024083, ENSMUSG00000031626	238	392	17854	2.10506
Annotation Cluster 4: Cell cycle	Enrichment Score: 1.5834504752279475
Category	Term	Count	%	PValue	Genes	List Total	Pop Hits	Pop Total	Fold Enrichment
GOTERM_BP_FAT	GO:0022402~cell cycle process	12	4.58015	0.0105506	ENSMUSG00000020380, ENSMUSG00000032397, ENSMUSG00000027550, ENSMUSG00000021379, ENSMUSG00000074749, ENSMUSG00000029004, ENSMUSG00000035024, ENSMUSG00000042557, ENSMUSG00000021537, ENSMUSG00000032400, ENSMUSG00000075334, ENSMUSG00000020900	171	393	13588	2.42632
GOTERM_BP_FAT	GO:0006259~DNA metabolic process	11	4.19847	0.0389928	ENSMUSG00000020380, ENSMUSG00000032397, ENSMUSG00000019088, ENSMUSG00000031628, ENSMUSG00000055884, ENSMUSG00000035824, ENSMUSG00000062270, ENSMUSG00000029004, ENSMUSG00000042557, ENSMUSG00000030528, ENSMUSG00000027353	171	421	13588	2.0762
GOTERM_BP_FAT	GO:0007049~cell cycle	14	5.34351	0.0431905	ENSMUSG00000020380, ENSMUSG00000032397, ENSMUSG00000027550, ENSMUSG00000042557, ENSMUSG00000021537, ENSMUSG00000032400, ENSMUSG00000027353, ENSMUSG00000075334, ENSMUSG00000020900, ENSMUSG00000074749, ENSMUSG00000021379, ENSMUSG00000029004, ENSMUSG00000035024, ENSMUSG00000041997	171	611	13588	1.82073
Annotation Cluster 5: GTP signalling	Enrichment Score: 1.5617035901688492
Category	Term	Count	%	PValue	Genes	List Total	Pop Hits	Pop Total	Fold Enrichment
GOTERM_BP_FAT	GO:0007242~intracellular signaling cascade	20	7.63359	0.020309	ENSMUSG00000000276, ENSMUSG00000032397, ENSMUSG00000029333, ENSMUSG00000058444, ENSMUSG00000033910, ENSMUSG00000046159, ENSMUSG00000036894, ENSMUSG00000020374, ENSMUSG00000031285, ENSMUSG00000022044, ENSMUSG00000055723, ENSMUSG00000039831, ENSMUSG00000036353, ENSMUSG00000028005, ENSMUSG00000029004, ENSMUSG00000031382, ENSMUSG00000025551, ENSMUSG00000049907, ENSMUSG00000041997, ENSMUSG00000025656	171	915	13588	1.73687
GOTERM_MF_FAT	GO:0000166~nucleotide binding	36	13.7405	0.0212068	ENSMUSG00000033910, ENSMUSG00000030528, ENSMUSG00000028292, ENSMUSG00000066037, ENSMUSG00000055723, ENSMUSG00000021646, ENSMUSG00000028646, ENSMUSG00000022685, ENSMUSG00000049907, ENSMUSG00000027296, ENSMUSG00000001016, ENSMUSG00000018417, ENSMUSG00000000532, ENSMUSG00000000276, ENSMUSG00000020380, ENSMUSG00000020181, ENSMUSG00000035824, ENSMUSG00000058444, ENSMUSG00000031292, ENSMUSG00000032940,…	153	2183	13288	1.43224
GOTERM_MF_FAT	GO:0017076~purine nucleotide binding	31	11.8321	0.0329135	ENSMUSG00000033910, ENSMUSG00000030528, ENSMUSG00000028292, ENSMUSG00000055723, ENSMUSG00000021646, ENSMUSG00000028646, ENSMUSG00000049907, ENSMUSG00000027296, ENSMUSG00000001016, ENSMUSG00000018417, ENSMUSG00000000532, ENSMUSG00000000276, ENSMUSG00000020380, ENSMUSG00000035824, ENSMUSG00000058444, ENSMUSG00000031292, ENSMUSG00000036894, ENSMUSG00000042567, ENSMUSG00000019577, ENSMUSG00000027353,…	153	1871	13288	1.43898
GOTERM_MF_FAT	GO:0032555~purine ribonucleotide binding	30	11.4504	0.0331109	ENSMUSG00000033910, ENSMUSG00000030528, ENSMUSG00000028292, ENSMUSG00000055723, ENSMUSG00000021646, ENSMUSG00000028646, ENSMUSG00000049907, ENSMUSG00000027296, ENSMUSG00000001016, ENSMUSG00000018417, ENSMUSG00000000532, ENSMUSG00000000276, ENSMUSG00000020380, ENSMUSG00000035824, ENSMUSG00000058444, ENSMUSG00000031292, ENSMUSG00000036894, ENSMUSG00000042567, ENSMUSG00000027353, ENSMUSG00000019577,…	153	1796	13288	1.45072
GOTERM_MF_FAT	GO:0032553~ribonucleotide binding	30	11.4504	0.0331109	ENSMUSG00000033910, ENSMUSG00000030528, ENSMUSG00000028292, ENSMUSG00000055723, ENSMUSG00000021646, ENSMUSG00000028646, ENSMUSG00000049907, ENSMUSG00000027296, ENSMUSG00000001016, ENSMUSG00000018417, ENSMUSG00000000532, ENSMUSG00000000276, ENSMUSG00000020380, ENSMUSG00000035824, ENSMUSG00000058444, ENSMUSG00000031292, ENSMUSG00000036894, ENSMUSG00000042567, ENSMUSG00000027353, ENSMUSG00000019577,…	153	1796	13288	1.45072
Enriched terms not clustered
SP_PIR_KEYWORDS	alternative splicing	82	31.2977	0.00104291	ENSMUSG00000027550, ENSMUSG00000029333, ENSMUSG00000045659, ENSMUSG00000039904, ENSMUSG00000042557, ENSMUSG00000020374, ENSMUSG00000041771, ENSMUSG00000059149, ENSMUSG00000034574, ENSMUSG00000020436, ENSMUSG00000013622, ENSMUSG00000067150, ENSMUSG00000028646, ENSMUSG00000020265, ENSMUSG00000025551, ENSMUSG00000023935, ENSMUSG00000049907, ENSMUSG00000029088, ENSMUSG00000032482, ENSMUSG00000042032,…	238	4481	17854	1.37277
GOTERM_MF_FAT	GO:0003714~transcription corepressor activity	6	2.29008	0.00138541	ENSMUSG00000004698, ENSMUSG00000042557, ENSMUSG00000030256, ENSMUSG00000030967, ENSMUSG00000027630, ENSMUSG00000000861	153	72	13288	7.23747
SP_PIR_KEYWORDS	leucine-rich repeat	10	3.81679	0.0113948	ENSMUSG00000027550, ENSMUSG00000022375, ENSMUSG00000046699, ENSMUSG00000021709, ENSMUSG00000040410, ENSMUSG00000050587, ENSMUSG00000039252, ENSMUSG00000021624, ENSMUSG00000031558, ENSMUSG00000049612	238	275	17854	2.72788
KEGG_PATHWAY	mmu04810:Regulation of actin cytoskeleton	8	3.05344	0.0148138	ENSMUSG00000020639, ENSMUSG00000046159, ENSMUSG00000025551, ENSMUSG00000027009, ENSMUSG00000039913, ENSMUSG00000025321, ENSMUSG00000055723, ENSMUSG00000020900	70	217	5738	3.02199
GOTERM_MF_FAT	GO:0003712~transcription cofactor activity	7	2.67176	0.0173144	ENSMUSG00000004698, ENSMUSG00000029004, ENSMUSG00000042557, ENSMUSG00000030256, ENSMUSG00000030967, ENSMUSG00000027630, ENSMUSG00000000861	153	180	13288	3.37749
SP_PIR_KEYWORDS	cytoplasm	52	19.8473	0.0394674	ENSMUSG00000032397, ENSMUSG00000027550, ENSMUSG00000025795, ENSMUSG00000055493, ENSMUSG00000034574, ENSMUSG00000075334, ENSMUSG00000020639, ENSMUSG00000067150, ENSMUSG00000028646, ENSMUSG00000022685, ENSMUSG00000020265, ENSMUSG00000021591, ENSMUSG00000032735, ENSMUSG00000001016, ENSMUSG00000025656, ENSMUSG00000035517, ENSMUSG00000058444, ENSMUSG00000075415, ENSMUSG00000020774, ENSMUSG00000029328,…	238	3029	17854	1.28784
GOTERM_MF_FAT	GO:0005516~calmodulin binding	5	1.9084	0.0417928	ENSMUSG00000027296, ENSMUSG00000031295, ENSMUSG00000018417, ENSMUSG00000020315, ENSMUSG00000020900	153	114	13288	3.8092
SP_PIR_KEYWORDS	neurogenesis	6	2.29008	0.0431867	ENSMUSG00000028556, ENSMUSG00000032482, ENSMUSG00000001300, ENSMUSG00000031285, ENSMUSG00000031558, ENSMUSG00000036745	238	144	17854	3.1257
SP_PIR_KEYWORDS	guanine-nucleotide releasing factor	5	1.9084	0.0469961	ENSMUSG00000028556, ENSMUSG00000029333, ENSMUSG00000020374, ENSMUSG00000025656, ENSMUSG00000039716	238	102	17854	3.67729
SP_PIR_KEYWORDS	calmodulin-binding	5	1.9084	0.0484068	ENSMUSG00000027296, ENSMUSG00000031295, ENSMUSG00000018417, ENSMUSG00000020315, ENSMUSG00000020900	238	103	17854	3.64159
GOTERM_BP_FAT	GO:0006887~exocytosis	5	1.9084	0.0492365	ENSMUSG00000021357, ENSMUSG00000063887, ENSMUSG00000030616, ENSMUSG00000005804, ENSMUSG00000020900	171	110	13588	3.61191

## Sheet: Enriched clusters DOWN SLOW
NONE
